# Supplementary material for: (−)-Crebanine
Source: Acta Crystallogr Sect E Struct Rep Online. 2011 Jan 15;67(Pt 2):o402. doi: 10.1107/S1600536811001231 (PMC3051729; doi:10.1107/S1600536811001231)
Supplement: Supplementary file 1 [file e-67-0o402-sup1.cif]

##############################################################################
###                                                                        ###
###        Electronic paper (Acta Crystallographica Section E)             ###
###                                                                        ###
##############################################################################
#                                                                            #
# This CIF contains the data in a paper accepted for publication in Acta     #
# Crystallographica Section E. It conforms to the requirements of Notes      #
# for Authors for Section E, and has been peer reviewed under the auspices   #
# of the IUCr Commission on Journals.                                        #
#                                                                            #
# Full details of the Crystallographic Information File format               #
# are given in the paper "The Crystallographic Information File (CIF):       #
# a New Standard Archive File for Crystallography" by S. R. Hall, F. H.      #
# Allen and I. D. Brown [Acta Cryst. (1991), A47, 655-685].                  #
#                                                                            #
# The current version of the core CIF dictionary is obtainable from          #
# ftp://ftp.iucr.org/pub/cif_core.dic. The current version number is 2.4.    #
#                                                                            #
# Software is freely available for graphical display of the structure(s) in  #
# this CIF.  For information consult the CIF home page http://www.iucr.org/  #
# cif/home.html                                                              #
#                                                                            #
# This file may be used for bona fide research purposes within the           #
# scientific community so long as proper attribution is given to the journal # 
# article from which it was obtained.                                        #
#                                                                            #
##############################################################################
                                             
data_global
_audit_creation_method     'WinGX routine CIF_UPDATE'
_audit_conform_dict_name     cif_core.dic
_audit_conform_dict_version     2.3
_journal_date_recd_electronic     2010-12-08
_journal_date_accepted     2011-01-10
_journal_name_full     'Acta Crystallographica, Section E'
_journal_year     2011
_journal_volume     67
_journal_issue      2
_journal_page_first     o402
_journal_page_last     o402
_journal_paper_category     QO
_journal_coeditor_code     HG2768
_publ_contact_author_name     'Siripaisarnpipat,Sutatip'
_publ_contact_author_address
;
Center of Excellence in Functional Materials,
Department of Chemistry, Faculty of Science,
Kasetsart University, Bangkok 10930, Thailand.
;
_publ_contact_author_email     'fscists@ku.ac.th'
_publ_contact_author_fax     '00-662-562-5555 ext 2119, 2207'
_publ_contact_author_phone     '00-662-563-5555 ext 2188'
_publ_section_title
;
(-)-Crebanine
;
loop_
    _publ_author_name
    _publ_author_footnote
    _publ_author_address
    'Duangthongyou, Tanwawan' .
;
Center of Excellence in Functional Materials,
Department of Chemistry, Faculty of Science,
Kasetsart University, Bangkok 10930, Thailand
;
    'Makarasen, Arthit' .
;
Chulabhorn Research Institute,Vibhavadee-Rangsit Highway,
Laksi, Bangkok 10210, Thailand
;
    'Techasakul, Supanna' .
;
Center of Excellence in Functional Materials,
Department of Chemistry, Faculty of Science,
Kasetsart University, Bangkok 10930, Thailand
;
    'Chimnoi, Nitirat' .
;
Chulabhorn Research Institute,Vibhavadee-Rangsit Highway,
Laksi, Bangkok 10210, Thailand
;
    'Siripaisarnpipat, Sutatip' .
;
Center of Excellence in Functional Materials,
Department of Chemistry, Faculty of Science,
Kasetsart University, Bangkok 10930, Thailand
;
data_I
_audit_creation_method     'WinGX routine CIF_UPDATE'
_chemical_name_systematic
;
9,10-dimethoxy-7-methyl-6,7,7a,8-tetrahydro-5<i>H</i>-
benzo[<i>g</i>][1,3]benzodioxolo[6,5,4-<i>de</i>]quinoline
;
_chemical_name_common
;
(-)-Crebanine
;
_chemical_formula_moiety     'C20 H21 N O4'
_chemical_formula_sum     'C20 H21 N O4'
_chemical_formula_iupac     'C20 H21 N O4'
_chemical_formula_weight     339.38
_symmetry_cell_setting     orthorhombic
_symmetry_space_group_name_H-M     'P 21 21 21'
_symmetry_space_group_name_Hall     'P 2ac 2ab'
loop_
    _symmetry_equiv_pos_as_xyz
    'x, y, z'
    '-x+1/2, -y, z+1/2'
    '-x, y+1/2, -z+1/2'
    'x+1/2, -y+1/2, -z'
_cell_length_a     4.4029(3)
_cell_length_b     20.5847(15)
_cell_length_c     39.612(3)
_cell_angle_alpha     90
_cell_angle_beta     90
_cell_angle_gamma     90
_cell_volume     3590.2(4)
_cell_formula_units_Z     8
_cell_measurement_reflns_used     254
_cell_measurement_theta_min     25
_cell_measurement_theta_max     35
_cell_measurement_temperature     298(2)
_exptl_crystal_description     needle
_exptl_crystal_colour     colorless
_exptl_crystal_size_max     0.22
_exptl_crystal_size_mid     0.16
_exptl_crystal_size_min     0.12
_exptl_crystal_density_diffrn     1.256
_exptl_crystal_density_method     'not measured'
_exptl_crystal_F_000     1440
_exptl_absorpt_coefficient_mu     0.088
_exptl_absorpt_correction_type     none
_diffrn_ambient_temperature     298(2)
_diffrn_radiation_type     MoK\a
_diffrn_radiation_wavelength     0.71073
_diffrn_radiation_source     'Mo K\a'
_diffrn_radiation_monochromator     graphite
_diffrn_measurement_device_type     'Bruker SMART CCD area-detector'
_diffrn_measurement_method     '\f and \w'
_diffrn_reflns_number     31211
_diffrn_reflns_av_R_equivalents     0.0707
_diffrn_reflns_theta_min     1.43
_diffrn_reflns_theta_max     28.28
_diffrn_reflns_theta_full     28.28
_diffrn_measured_fraction_theta_max     0.977
_diffrn_measured_fraction_theta_full     0.977
_diffrn_reflns_limit_h_min     -5
_diffrn_reflns_limit_h_max     5
_diffrn_reflns_limit_k_min     -26
_diffrn_reflns_limit_k_max     26
_diffrn_reflns_limit_l_min     -51
_diffrn_reflns_limit_l_max     52
_reflns_number_total     5054
_reflns_number_gt     3592
_reflns_threshold_expression     I>2sigma(I)
_refine_ls_structure_factor_coef     Fsqd
_refine_ls_matrix_type     full
_refine_ls_R_factor_gt     0.105
_refine_ls_wR_factor_ref     0.2493
_refine_ls_goodness_of_fit_ref     1.2
_refine_ls_restrained_S_all     1.2
_refine_ls_number_reflns     5054
_refine_ls_number_parameters     453
_refine_ls_number_restraints     0
_refine_ls_hydrogen_treatment     constr
_refine_ls_weighting_scheme     calc
_refine_ls_weighting_details
         'calc w=1/[\s^2^(Fo^2^)+(0.1020P)^2^+1.8904P] where P=(Fo^2^+2Fc^2^)/3'
_refine_ls_shift/su_max     0
_refine_diff_density_max     0.55
_refine_diff_density_min     -0.251
_refine_ls_extinction_method     'SHELXL97 (Sheldrick, 2008)'
_refine_ls_extinction_coef     0.0011(10)
_refine_ls_extinction_expression
                                    Fc^*^=kFc[1+0.001xFc^2^\l^3^/sin(2\q)]^-1/4^
_refine_ls_abs_structure_details     ?
_refine_ls_abs_structure_Flack     ?
loop_
    _atom_type_symbol
    _atom_type_description
    _atom_type_scat_dispersion_real
    _atom_type_scat_dispersion_imag
    _atom_type_scat_source
    C C 0.0033 0.0016 'International Tables Vol C Tables 4.2.6.8 and 6.1.1.4'
    H H 0 0 'International Tables Vol C Tables 4.2.6.8 and 6.1.1.4'
    O O 0.0106 0.006 'International Tables Vol C Tables 4.2.6.8 and 6.1.1.4'
    N N 0.0061 0.0033 'International Tables Vol C Tables 4.2.6.8 and 6.1.1.4'
_computing_data_collection     'SMART (Bruker, 2002)'
_computing_cell_refinement     'SAINT (Bruker, 2002)'
_computing_data_reduction     'SAINT (Bruker, 2002)'
_computing_structure_solution     'SHELXS97 (Sheldrick, 2008)'
_computing_structure_refinement     'SHELXL97 (Sheldrick, 2008)'
_computing_molecular_graphics     'ORTEP-3 (Farrugia, 1997)'
_computing_publication_material     'SHELXL97 (Sheldrick, 2008)'
loop_
    _atom_site_type_symbol
    _atom_site_label
    _atom_site_fract_x
    _atom_site_fract_y
    _atom_site_fract_z
    _atom_site_U_iso_or_equiv
    _atom_site_adp_type
    _atom_site_calc_flag
    _atom_site_refinement_flags
    _atom_site_occupancy
    _atom_site_disorder_assembly
    _atom_site_disorder_group
    O O1 -0.0157(14) -0.29778(18) 0.91783(10) 0.0651(14) Uani d . 1 . .
    O O2 0.2100(12) -0.22350(17) 0.88249(9) 0.0559(12) Uani d . 1 . .
    O O3 0.4781(12) 0.06920(18) 0.82737(10) 0.0585(12) Uani d . 1 . .
    O O4 0.1040(10) 0.09746(18) 0.87877(11) 0.0541(11) Uani d . 1 . .
    O O5 0.6133(16) 1.07654(18) 0.71607(10) 0.0742(17) Uani d . 1 . .
    O O6 0.4220(18) 1.14827(19) 0.67722(12) 0.089(2) Uani d . 1 . .
    O O7 0.9437(13) 0.78611(19) 0.77372(10) 0.0602(13) Uani d . 1 . .
    O O8 0.5931(10) 0.75386(17) 0.72165(10) 0.0479(10) Uani d . 1 . .
    N N1 -0.2107(12) -0.0207(2) 0.98698(12) 0.0476(12) Uani d . 1 . .
    N N2 0.2578(11) 0.8658(2) 0.61320(11) 0.0434(11) Uani d . 1 . .
    C C1 0.1036(14) -0.1925(2) 0.91134(12) 0.0401(13) Uani d . 1 . .
    C C2 -0.0304(15) -0.2372(2) 0.93191(14) 0.0451(14) Uani d . 1 . .
    C C3 -0.1577(16) -0.2198(3) 0.96193(15) 0.0521(16) Uani d . 1 . .
    H H3A -0.2482 -0.2506 0.9758 0.062 Uiso calc R 1 . .
    C C4 -0.1484(14) -0.1539(3) 0.97130(14) 0.0448(14) Uani d . 1 . .
    C C5 -0.2810(18) -0.1329(3) 1.00402(14) 0.0589(17) Uani d . 1 . .
    H H5A -0.225 -0.1638 1.0214 0.071 Uiso calc R 1 . .
    H H5B -0.5008 -0.1327 1.0022 0.071 Uiso calc R 1 . .
    C C6 -0.1727(17) -0.0660(3) 1.01402(15) 0.065(2) Uani d . 1 . .
    H H6A -0.2863 -0.0512 1.0335 0.078 Uiso calc R 1 . .
    H H6B 0.0402 -0.068 1.0203 0.078 Uiso calc R 1 . .
    C C7 -0.0060(13) -0.0364(3) 0.95844(12) 0.0386(12) Uani d . 1 . .
    H H7A 0.2024 -0.0261 0.9653 0.046 Uiso calc R 1 . .
    C C8 -0.0189(12) -0.1080(2) 0.94904(13) 0.0364(12) Uani d . 1 . .
    C C9 0.1075(13) -0.1262(2) 0.91788(12) 0.0349(12) Uani d . 1 . .
    C C10 0.173(2) -0.2903(3) 0.88925(18) 0.082(3) Uani d . 1 . .
    H H10A 0.3693 -0.3101 0.8935 0.098 Uiso calc R 1 . .
    H H10B 0.0819 -0.3117 0.8699 0.098 Uiso calc R 1 . .
    C C11 -0.0825(13) 0.0045(2) 0.92741(13) 0.0407(13) Uani d . 1 . .
    H H11A -0.292 -0.0029 0.9209 0.049 Uiso calc R 1 . .
    H H11B -0.0597 0.0503 0.9328 0.049 Uiso calc R 1 . .
    C C12 0.1226(12) -0.0127(2) 0.89867(13) 0.0353(12) Uani d . 1 . .
    C C13 0.2230(12) -0.0770(2) 0.89452(12) 0.0320(11) Uani d . 1 . .
    C C14 0.4221(14) -0.0913(3) 0.86779(13) 0.0398(13) Uani d . 1 . .
    H H14A 0.4952 -0.1333 0.8652 0.048 Uiso calc R 1 . .
    C C15 0.5107(15) -0.0432(3) 0.84522(13) 0.0444(14) Uani d . 1 . .
    H H15A 0.6409 -0.0535 0.8275 0.053 Uiso calc R 1 . .
    C C16 0.4091(14) 0.0190(2) 0.84870(13) 0.0387(13) Uani d . 1 . .
    C C17 0.2161(13) 0.0345(2) 0.87532(14) 0.0389(12) Uani d . 1 . .
    C C18 -0.158(2) 0.0464(3) 0.99844(17) 0.077(2) Uani d . 1 . .
    H H18A -0.2857 0.0555 1.0175 0.115 Uiso calc R 1 . .
    H H18B -0.2052 0.076 0.9805 0.115 Uiso calc R 1 . .
    H H18C 0.0509 0.0514 1.0048 0.115 Uiso calc R 1 . .
    C C19 0.674(2) 0.0563(3) 0.80014(17) 0.070(2) Uani d . 1 . .
    H H19A 0.7034 0.0953 0.7872 0.105 Uiso calc R 1 . .
    H H19B 0.5868 0.0234 0.786 0.105 Uiso calc R 1 . .
    H H19C 0.8666 0.0415 0.8086 0.105 Uiso calc R 1 . .
    C C20 0.319(2) 0.1428(3) 0.8904(2) 0.083(2) Uani d . 1 . .
    H H20A 0.226 0.1849 0.8921 0.124 Uiso calc R 1 . .
    H H20B 0.4864 0.1448 0.8749 0.124 Uiso calc R 1 . .
    H H20C 0.3915 0.1298 0.9123 0.124 Uiso calc R 1 . .
    C C21 0.5342(18) 1.0426(3) 0.68717(13) 0.0518(16) Uani d . 1 . .
    C C22 0.413(2) 1.0858(3) 0.66409(16) 0.064(2) Uani d . 1 . .
    C C23 0.3093(19) 1.0661(3) 0.63356(16) 0.0607(19) Uani d . 1 . .
    H H23A 0.2322 1.0957 0.618 0.073 Uiso calc R 1 . .
    C C24 0.3227(15) 0.9997(3) 0.62627(14) 0.0482(15) Uani d . 1 . .
    C C25 0.2002(17) 0.9756(3) 0.59241(15) 0.0595(18) Uani d . 1 . .
    H H25A -0.02 0.976 0.593 0.071 Uiso calc R 1 . .
    H H25B 0.2653 1.005 0.5747 0.071 Uiso calc R 1 . .
    C C26 0.3056(17) 0.9090(3) 0.58427(13) 0.0528(16) Uani d . 1 . .
    H H26A 0.1947 0.8926 0.5649 0.063 Uiso calc R 1 . .
    H H26B 0.5197 0.91 0.5785 0.063 Uiso calc R 1 . .
    C C27 0.4581(12) 0.8834(2) 0.64149(12) 0.0350(12) Uani d . 1 . .
    H H27A 0.6677 0.8731 0.6351 0.042 Uiso calc R 1 . .
    C C28 0.4386(13) 0.9565(2) 0.64921(12) 0.0382(13) Uani d . 1 . .
    C C29 0.5500(14) 0.9766(2) 0.68092(13) 0.0400(13) Uani d . 1 . .
    C C30 0.525(4) 1.1408(3) 0.7099(2) 0.126(5) Uani d . 1 . .
    H H30A 0.366 1.153 0.7255 0.152 Uiso calc R 1 . .
    H H30B 0.6971 1.1694 0.7136 0.152 Uiso calc R 1 . .
    C C31 0.3784(14) 0.8450(2) 0.67290(12) 0.0396(13) Uani d . 1 . .
    H H31A 0.1685 0.8532 0.679 0.048 Uiso calc R 1 . .
    H H31B 0.4002 0.7989 0.6683 0.048 Uiso calc R 1 . .
    C C32 0.5819(13) 0.8637(2) 0.70186(12) 0.0357(12) Uani d . 1 . .
    C C33 0.6691(13) 0.9292(2) 0.70569(12) 0.0367(12) Uani d . 1 . .
    C C34 0.8646(16) 0.9456(3) 0.73220(13) 0.0463(15) Uani d . 1 . .
    H H34A 0.9318 0.9883 0.7343 0.056 Uiso calc R 1 . .
    C C35 0.9600(16) 0.8996(3) 0.75542(14) 0.0502(15) Uani d . 1 . .
    H H35A 1.0848 0.9116 0.7733 0.06 Uiso calc R 1 . .
    C C36 0.8682(15) 0.8351(3) 0.75186(13) 0.0440(14) Uani d . 1 . .
    C C37 0.6859(14) 0.8179(2) 0.72494(13) 0.0382(13) Uani d . 1 . .
    C C38 0.310(2) 0.7977(3) 0.60256(18) 0.075(2) Uani d . 1 . .
    H H38A 0.1769 0.7873 0.5841 0.112 Uiso calc R 1 . .
    H H38B 0.2695 0.7691 0.6212 0.112 Uiso calc R 1 . .
    H H38C 0.5171 0.7926 0.5955 0.112 Uiso calc R 1 . .
    C C39 1.115(2) 0.8034(4) 0.80296(16) 0.082(3) Uani d . 1 . .
    H H39A 1.1537 0.7652 0.8162 0.123 Uiso calc R 1 . .
    H H39B 1.0024 0.8342 0.8162 0.123 Uiso calc R 1 . .
    H H39C 1.3046 0.8224 0.7962 0.123 Uiso calc R 1 . .
    C C40 0.8261(19) 0.7140(3) 0.7071(2) 0.070(2) Uani d . 1 . .
    H H40A 0.7537 0.6701 0.7051 0.105 Uiso calc R 1 . .
    H H40B 1.0026 0.7148 0.7213 0.105 Uiso calc R 1 . .
    H H40C 0.8778 0.7303 0.6851 0.105 Uiso calc R 1 . .
loop_
    _atom_site_aniso_label
    _atom_site_aniso_U_11
    _atom_site_aniso_U_22
    _atom_site_aniso_U_33
    _atom_site_aniso_U_12
    _atom_site_aniso_U_13
    _atom_site_aniso_U_23
    O1 0.103(4) 0.039(2) 0.053(2) -0.013(3) 0.001(3) 0.0042(18)
    O2 0.095(4) 0.0325(19) 0.040(2) -0.010(2) 0.005(2) -0.0030(16)
    O3 0.075(3) 0.043(2) 0.057(2) -0.002(2) 0.012(3) 0.0129(19)
    O4 0.054(3) 0.035(2) 0.073(3) 0.007(2) 0.002(2) 0.0077(19)
    O5 0.136(5) 0.036(2) 0.051(2) 0.011(3) 0.000(3) -0.0004(19)
    O6 0.167(6) 0.036(2) 0.064(3) 0.024(3) -0.002(4) 0.006(2)
    O7 0.089(4) 0.046(2) 0.045(2) 0.012(3) -0.012(3) 0.0082(18)
    O8 0.049(2) 0.036(2) 0.059(2) -0.0048(19) 0.004(2) 0.0129(17)
    N1 0.045(3) 0.053(3) 0.045(3) 0.009(2) 0.001(2) -0.010(2)
    N2 0.042(3) 0.044(2) 0.044(3) -0.002(2) -0.003(2) 0.002(2)
    C1 0.050(3) 0.038(3) 0.032(3) -0.011(3) -0.008(3) 0.001(2)
    C2 0.059(4) 0.035(3) 0.042(3) -0.005(3) -0.009(3) 0.003(2)
    C3 0.057(4) 0.051(3) 0.048(3) -0.003(3) -0.004(3) 0.023(3)
    C4 0.041(3) 0.046(3) 0.047(3) 0.000(3) -0.005(3) 0.008(2)
    C5 0.065(4) 0.068(4) 0.044(3) 0.005(4) 0.010(3) 0.008(3)
    C6 0.057(4) 0.099(5) 0.038(3) 0.017(4) 0.008(3) -0.003(3)
    C7 0.029(3) 0.049(3) 0.038(3) 0.005(3) -0.004(2) -0.006(2)
    C8 0.030(3) 0.039(3) 0.040(3) -0.001(2) -0.010(2) 0.000(2)
    C9 0.039(3) 0.036(3) 0.030(2) -0.003(2) -0.008(2) 0.001(2)
    C10 0.139(8) 0.034(3) 0.072(5) -0.025(5) 0.013(6) -0.007(3)
    C11 0.036(3) 0.037(3) 0.048(3) 0.005(2) 0.003(3) 0.001(2)
    C12 0.031(3) 0.036(3) 0.039(3) -0.003(2) -0.007(2) -0.001(2)
    C13 0.033(3) 0.030(2) 0.033(2) -0.009(2) -0.006(2) 0.000(2)
    C14 0.045(3) 0.034(3) 0.040(3) -0.004(3) -0.002(3) -0.001(2)
    C15 0.052(4) 0.048(3) 0.033(3) -0.004(3) 0.002(3) 0.000(2)
    C16 0.053(3) 0.028(2) 0.035(3) -0.004(3) -0.007(3) 0.004(2)
    C17 0.039(3) 0.030(3) 0.047(3) 0.001(2) -0.009(3) 0.002(2)
    C18 0.094(6) 0.076(5) 0.061(4) 0.008(5) 0.016(4) -0.029(4)
    C19 0.085(5) 0.064(4) 0.061(4) 0.001(4) 0.019(4) 0.022(3)
    C20 0.081(6) 0.044(4) 0.123(7) -0.002(4) 0.005(6) -0.018(4)
    C21 0.079(5) 0.041(3) 0.035(3) 0.008(3) 0.011(3) 0.006(2)
    C22 0.097(6) 0.038(3) 0.057(4) 0.018(4) 0.014(4) 0.010(3)
    C23 0.083(5) 0.048(4) 0.051(4) 0.020(4) 0.002(4) 0.023(3)
    C24 0.057(4) 0.047(3) 0.040(3) 0.003(3) 0.005(3) 0.008(3)
    C25 0.061(4) 0.065(4) 0.053(4) 0.000(4) -0.008(3) 0.020(3)
    C26 0.061(4) 0.061(4) 0.037(3) 0.003(3) -0.006(3) 0.005(3)
    C27 0.029(3) 0.038(3) 0.038(3) 0.006(2) 0.000(2) 0.001(2)
    C28 0.044(3) 0.038(3) 0.033(3) 0.002(3) 0.012(3) 0.012(2)
    C29 0.044(3) 0.033(3) 0.043(3) 0.005(3) 0.010(3) 0.007(2)
    C30 0.262(16) 0.037(4) 0.079(5) 0.022(7) -0.040(9) -0.004(4)
    C31 0.042(3) 0.037(3) 0.040(3) 0.001(3) 0.001(3) 0.007(2)
    C32 0.036(3) 0.035(3) 0.036(3) 0.002(2) 0.009(2) 0.000(2)
    C33 0.045(3) 0.035(3) 0.030(3) 0.006(3) 0.010(2) 0.004(2)
    C34 0.062(4) 0.036(3) 0.041(3) 0.001(3) 0.000(3) -0.002(2)
    C35 0.058(4) 0.052(3) 0.041(3) 0.006(3) -0.006(3) -0.005(3)
    C36 0.056(4) 0.041(3) 0.035(3) 0.010(3) 0.003(3) 0.004(2)
    C37 0.049(3) 0.030(3) 0.036(3) 0.001(2) 0.012(3) 0.006(2)
    C38 0.094(6) 0.065(4) 0.067(4) -0.005(5) -0.020(5) -0.012(3)
    C39 0.119(7) 0.074(5) 0.052(4) 0.034(5) -0.026(5) 0.004(3)
    C40 0.071(5) 0.043(3) 0.095(5) 0.000(4) 0.004(5) -0.001(3)
_geom_special_details
;
All e.s.d.'s (except the e.s.d. in the dihedral angle between two l.s. planes)
are estimated using the full covariance matrix. The cell e.s.d.'s are taken
into account individually in the estimation of e.s.d.'s in distances, angles
and torsion angles; correlations between e.s.d.'s in cell parameters are only
used when they are defined by crystal symmetry. An approximate (isotropic)
treatment of cell e.s.d.'s is used for estimating e.s.d.'s involving l.s.
planes.
;
loop_
    _geom_bond_atom_site_label_1
    _geom_bond_atom_site_label_2
    _geom_bond_site_symmetry_2
    _geom_bond_distance
    _geom_bond_publ_flag
    O1 C2 . 1.367(6) ?
    O1 C10 . 1.413(9) ?
    O2 C1 . 1.390(7) ?
    O2 C10 . 1.411(7) ?
    O3 C16 . 1.370(6) ?
    O3 C19 . 1.407(8) ?
    O4 C17 . 1.393(6) ?
    O4 C20 . 1.408(8) ?
    O5 C21 . 1.386(7) ?
    O5 C30 . 1.400(8) ?
    O6 C22 . 1.389(7) ?
    O6 C30 . 1.380(9) ?
    O7 C36 . 1.371(6) ?
    O7 C39 . 1.428(8) ?
    O8 C37 . 1.385(6) ?
    O8 C40 . 1.435(8) ?
    N1 C6 . 1.430(8) ?
    N1 C18 . 1.472(8) ?
    N1 C7 . 1.481(7) ?
    N2 C26 . 1.466(7) ?
    N2 C27 . 1.472(7) ?
    N2 C38 . 1.481(8) ?
    C1 C2 . 1.364(7) ?
    C1 C9 . 1.390(7) ?
    C2 C3 . 1.362(8) ?
    C3 C4 . 1.406(8) ?
    C3 H3A . 0.93 ?
    C4 C8 . 1.412(7) ?
    C4 C5 . 1.486(8) ?
    C5 C6 . 1.511(9) ?
    C5 H5A . 0.97 ?
    C5 H5B . 0.97 ?
    C6 H6A . 0.97 ?
    C6 H6B . 0.97 ?
    C7 C8 . 1.523(7) ?
    C7 C11 . 1.528(7) ?
    C7 H7A . 0.98 ?
    C8 C9 . 1.405(7) ?
    C9 C13 . 1.464(7) ?
    C10 H10A . 0.97 ?
    C10 H10B . 0.97 ?
    C11 C12 . 1.496(7) ?
    C11 H11A . 0.97 ?
    C11 H11B . 0.97 ?
    C12 C17 . 1.403(7) ?
    C12 C13 . 1.404(7) ?
    C13 C14 . 1.406(7) ?
    C14 C15 . 1.390(7) ?
    C14 H14A . 0.93 ?
    C15 C16 . 1.362(7) ?
    C15 H15A . 0.93 ?
    C16 C17 . 1.391(8) ?
    C18 H18A . 0.96 ?
    C18 H18B . 0.96 ?
    C18 H18C . 0.96 ?
    C19 H19A . 0.96 ?
    C19 H19B . 0.96 ?
    C19 H19C . 0.96 ?
    C20 H20A . 0.96 ?
    C20 H20B . 0.96 ?
    C20 H20C . 0.96 ?
    C21 C29 . 1.382(7) ?
    C21 C22 . 1.383(9) ?
    C22 C23 . 1.354(9) ?
    C23 C24 . 1.399(8) ?
    C23 H23A . 0.93 ?
    C24 C28 . 1.370(7) ?
    C24 C25 . 1.529(8) ?
    C25 C26 . 1.482(8) ?
    C25 H25A . 0.97 ?
    C25 H25B . 0.97 ?
    C26 H26A . 0.97 ?
    C26 H26B . 0.97 ?
    C27 C31 . 1.515(7) ?
    C27 C28 . 1.538(7) ?
    C27 H27A . 0.98 ?
    C28 C29 . 1.410(8) ?
    C29 C33 . 1.480(7) ?
    C30 H30A . 0.97 ?
    C30 H30B . 0.97 ?
    C31 C32 . 1.506(7) ?
    C31 H31A . 0.97 ?
    C31 H31B . 0.97 ?
    C32 C37 . 1.391(7) ?
    C32 C33 . 1.409(7) ?
    C33 C34 . 1.400(8) ?
    C34 C35 . 1.386(8) ?
    C34 H34A . 0.93 ?
    C35 C36 . 1.394(8) ?
    C35 H35A . 0.93 ?
    C36 C37 . 1.381(8) ?
    C38 H38A . 0.96 ?
    C38 H38B . 0.96 ?
    C38 H38C . 0.96 ?
    C39 H39A . 0.96 ?
    C39 H39B . 0.96 ?
    C39 H39C . 0.96 ?
    C40 H40A . 0.96 ?
    C40 H40B . 0.96 ?
    C40 H40C . 0.96 ?
loop_
    _geom_angle_atom_site_label_1
    _geom_angle_atom_site_label_2
    _geom_angle_atom_site_label_3
    _geom_angle_site_symmetry_1
    _geom_angle_site_symmetry_3
    _geom_angle
    _geom_angle_publ_flag
    C2 O1 C10 . . 104.8(4) ?
    C1 O2 C10 . . 104.6(5) ?
    C16 O3 C19 . . 117.8(5) ?
    C17 O4 C20 . . 114.3(5) ?
    C21 O5 C30 . . 105.2(5) ?
    C22 O6 C30 . . 104.9(5) ?
    C36 O7 C39 . . 117.2(5) ?
    C37 O8 C40 . . 111.8(5) ?
    C6 N1 C18 . . 111.2(5) ?
    C6 N1 C7 . . 111.0(5) ?
    C18 N1 C7 . . 110.1(5) ?
    C26 N2 C27 . . 111.1(4) ?
    C26 N2 C38 . . 109.2(5) ?
    C27 N2 C38 . . 110.9(5) ?
    C2 C1 C9 . . 123.8(5) ?
    C2 C1 O2 . . 109.1(4) ?
    C9 C1 O2 . . 126.9(5) ?
    C3 C2 O1 . . 128.0(5) ?
    C3 C2 C1 . . 121.5(5) ?
    O1 C2 C1 . . 110.5(5) ?
    C2 C3 C4 . . 118.2(5) ?
    C2 C3 H3A . . 120.9 ?
    C4 C3 H3A . . 120.9 ?
    C3 C4 C8 . . 119.4(5) ?
    C3 C4 C5 . . 120.0(5) ?
    C8 C4 C5 . . 120.6(5) ?
    C4 C5 C6 . . 111.7(5) ?
    C4 C5 H5A . . 109.3 ?
    C6 C5 H5A . . 109.3 ?
    C4 C5 H5B . . 109.3 ?
    C6 C5 H5B . . 109.3 ?
    H5A C5 H5B . . 107.9 ?
    N1 C6 C5 . . 111.1(5) ?
    N1 C6 H6A . . 109.4 ?
    C5 C6 H6A . . 109.4 ?
    N1 C6 H6B . . 109.4 ?
    C5 C6 H6B . . 109.4 ?
    H6A C6 H6B . . 108 ?
    N1 C7 C8 . . 112.0(5) ?
    N1 C7 C11 . . 111.1(4) ?
    C8 C7 C11 . . 109.2(4) ?
    N1 C7 H7A . . 108.1 ?
    C8 C7 H7A . . 108.1 ?
    C11 C7 H7A . . 108.1 ?
    C9 C8 C4 . . 122.1(5) ?
    C9 C8 C7 . . 117.3(5) ?
    C4 C8 C7 . . 120.7(5) ?
    C1 C9 C8 . . 114.9(5) ?
    C1 C9 C13 . . 124.5(5) ?
    C8 C9 C13 . . 120.6(4) ?
    O2 C10 O1 . . 109.0(5) ?
    O2 C10 H10A . . 109.9 ?
    O1 C10 H10A . . 109.9 ?
    O2 C10 H10B . . 109.9 ?
    O1 C10 H10B . . 109.9 ?
    H10A C10 H10B . . 108.3 ?
    C12 C11 C7 . . 110.4(4) ?
    C12 C11 H11A . . 109.6 ?
    C7 C11 H11A . . 109.6 ?
    C12 C11 H11B . . 109.6 ?
    C7 C11 H11B . . 109.6 ?
    H11A C11 H11B . . 108.1 ?
    C17 C12 C13 . . 118.9(5) ?
    C17 C12 C11 . . 121.0(5) ?
    C13 C12 C11 . . 120.2(5) ?
    C14 C13 C12 . . 118.8(5) ?
    C14 C13 C9 . . 123.2(5) ?
    C12 C13 C9 . . 118.0(5) ?
    C15 C14 C13 . . 120.7(5) ?
    C15 C14 H14A . . 119.7 ?
    C13 C14 H14A . . 119.7 ?
    C16 C15 C14 . . 120.8(5) ?
    C16 C15 H15A . . 119.6 ?
    C14 C15 H15A . . 119.6 ?
    C15 C16 O3 . . 125.0(5) ?
    C15 C16 C17 . . 119.6(5) ?
    O3 C16 C17 . . 115.4(5) ?
    O4 C17 C16 . . 120.3(5) ?
    O4 C17 C12 . . 118.4(5) ?
    C16 C17 C12 . . 121.3(5) ?
    N1 C18 H18A . . 109.5 ?
    N1 C18 H18B . . 109.5 ?
    H18A C18 H18B . . 109.5 ?
    N1 C18 H18C . . 109.5 ?
    H18A C18 H18C . . 109.5 ?
    H18B C18 H18C . . 109.5 ?
    O3 C19 H19A . . 109.5 ?
    O3 C19 H19B . . 109.5 ?
    H19A C19 H19B . . 109.5 ?
    O3 C19 H19C . . 109.5 ?
    H19A C19 H19C . . 109.5 ?
    H19B C19 H19C . . 109.5 ?
    O4 C20 H20A . . 109.5 ?
    O4 C20 H20B . . 109.5 ?
    H20A C20 H20B . . 109.5 ?
    O4 C20 H20C . . 109.5 ?
    H20A C20 H20C . . 109.5 ?
    H20B C20 H20C . . 109.5 ?
    C29 C21 O5 . . 129.1(5) ?
    C29 C21 C22 . . 122.2(6) ?
    O5 C21 C22 . . 108.6(5) ?
    C23 C22 C21 . . 121.9(6) ?
    C23 C22 O6 . . 128.4(6) ?
    C21 C22 O6 . . 109.7(6) ?
    C22 C23 C24 . . 117.5(5) ?
    C22 C23 H23A . . 121.3 ?
    C24 C23 H23A . . 121.3 ?
    C28 C24 C23 . . 120.9(6) ?
    C28 C24 C25 . . 120.2(5) ?
    C23 C24 C25 . . 118.9(5) ?
    C26 C25 C24 . . 112.4(5) ?
    C26 C25 H25A . . 109.1 ?
    C24 C25 H25A . . 109.1 ?
    C26 C25 H25B . . 109.1 ?
    C24 C25 H25B . . 109.1 ?
    H25A C25 H25B . . 107.9 ?
    N2 C26 C25 . . 110.3(5) ?
    N2 C26 H26A . . 109.6 ?
    C25 C26 H26A . . 109.6 ?
    N2 C26 H26B . . 109.6 ?
    C25 C26 H26B . . 109.6 ?
    H26A C26 H26B . . 108.1 ?
    N2 C27 C31 . . 111.0(4) ?
    N2 C27 C28 . . 111.1(4) ?
    C31 C27 C28 . . 109.5(4) ?
    N2 C27 H27A . . 108.4 ?
    C31 C27 H27A . . 108.4 ?
    C28 C27 H27A . . 108.4 ?
    C24 C28 C29 . . 122.0(5) ?
    C24 C28 C27 . . 121.6(5) ?
    C29 C28 C27 . . 116.4(4) ?
    C21 C29 C28 . . 115.5(5) ?
    C21 C29 C33 . . 123.2(5) ?
    C28 C29 C33 . . 121.3(4) ?
    O6 C30 O5 . . 111.1(5) ?
    O6 C30 H30A . . 109.4 ?
    O5 C30 H30A . . 109.4 ?
    O6 C30 H30B . . 109.4 ?
    O5 C30 H30B . . 109.4 ?
    H30A C30 H30B . . 108 ?
    C32 C31 C27 . . 110.8(4) ?
    C32 C31 H31A . . 109.5 ?
    C27 C31 H31A . . 109.5 ?
    C32 C31 H31B . . 109.5 ?
    C27 C31 H31B . . 109.5 ?
    H31A C31 H31B . . 108.1 ?
    C37 C32 C33 . . 119.2(5) ?
    C37 C32 C31 . . 121.5(5) ?
    C33 C32 C31 . . 119.3(5) ?
    C34 C33 C32 . . 118.7(5) ?
    C34 C33 C29 . . 123.7(5) ?
    C32 C33 C29 . . 117.6(5) ?
    C35 C34 C33 . . 121.3(5) ?
    C35 C34 H34A . . 119.4 ?
    C33 C34 H34A . . 119.4 ?
    C34 C35 C36 . . 119.7(6) ?
    C34 C35 H35A . . 120.1 ?
    C36 C35 H35A . . 120.1 ?
    O7 C36 C37 . . 116.0(5) ?
    O7 C36 C35 . . 124.5(5) ?
    C37 C36 C35 . . 119.5(5) ?
    C36 C37 O8 . . 119.3(5) ?
    C36 C37 C32 . . 121.6(5) ?
    O8 C37 C32 . . 119.1(5) ?
    N2 C38 H38A . . 109.5 ?
    N2 C38 H38B . . 109.5 ?
    H38A C38 H38B . . 109.5 ?
    N2 C38 H38C . . 109.5 ?
    H38A C38 H38C . . 109.5 ?
    H38B C38 H38C . . 109.5 ?
    O7 C39 H39A . . 109.5 ?
    O7 C39 H39B . . 109.5 ?
    H39A C39 H39B . . 109.5 ?
    O7 C39 H39C . . 109.5 ?
    H39A C39 H39C . . 109.5 ?
    H39B C39 H39C . . 109.5 ?
    O8 C40 H40A . . 109.5 ?
    O8 C40 H40B . . 109.5 ?
    H40A C40 H40B . . 109.5 ?
    O8 C40 H40C . . 109.5 ?
    H40A C40 H40C . . 109.5 ?
    H40B C40 H40C . . 109.5 ?
loop_
    _geom_torsion_atom_site_label_1
    _geom_torsion_atom_site_label_2
    _geom_torsion_atom_site_label_3
    _geom_torsion_atom_site_label_4
    _geom_torsion_site_symmetry_1
    _geom_torsion_site_symmetry_2
    _geom_torsion_site_symmetry_3
    _geom_torsion_site_symmetry_4
    _geom_torsion
    _geom_torsion_publ_flag
    C10 O2 C1 C2 . . . . -8.6(8) ?
    C10 O2 C1 C9 . . . . 176.2(7) ?
    C10 O1 C2 C3 . . . . -172.4(7) ?
    C10 O1 C2 C1 . . . . 7.9(8) ?
    C9 C1 C2 C3 . . . . -3.8(10) ?
    O2 C1 C2 C3 . . . . -179.3(6) ?
    C9 C1 C2 O1 . . . . 175.9(6) ?
    O2 C1 C2 O1 . . . . 0.4(7) ?
    O1 C2 C3 C4 . . . . -179.5(6) ?
    C1 C2 C3 C4 . . . . 0.2(10) ?
    C2 C3 C4 C8 . . . . 2.3(9) ?
    C2 C3 C4 C5 . . . . -179.2(6) ?
    C3 C4 C5 C6 . . . . 163.8(6) ?
    C8 C4 C5 C6 . . . . -17.8(8) ?
    C18 N1 C6 C5 . . . . 169.7(6) ?
    C7 N1 C6 C5 . . . . -67.3(7) ?
    C4 C5 C6 N1 . . . . 50.5(8) ?
    C6 N1 C7 C8 . . . . 48.1(6) ?
    C18 N1 C7 C8 . . . . 171.7(5) ?
    C6 N1 C7 C11 . . . . 170.5(5) ?
    C18 N1 C7 C11 . . . . -65.9(6) ?
    C3 C4 C8 C9 . . . . -1.3(9) ?
    C5 C4 C8 C9 . . . . -179.8(6) ?
    C3 C4 C8 C7 . . . . 179.9(5) ?
    C5 C4 C8 C7 . . . . 1.4(8) ?
    N1 C7 C8 C9 . . . . 165.5(5) ?
    C11 C7 C8 C9 . . . . 42.0(7) ?
    N1 C7 C8 C4 . . . . -15.6(7) ?
    C11 C7 C8 C4 . . . . -139.1(5) ?
    C2 C1 C9 C8 . . . . 4.6(9) ?
    O2 C1 C9 C8 . . . . 179.2(5) ?
    C2 C1 C9 C13 . . . . -173.5(5) ?
    O2 C1 C9 C13 . . . . 1.1(10) ?
    C4 C8 C9 C1 . . . . -2.0(8) ?
    C7 C8 C9 C1 . . . . 176.8(5) ?
    C4 C8 C9 C13 . . . . 176.2(5) ?
    C7 C8 C9 C13 . . . . -4.9(7) ?
    C1 O2 C10 O1 . . . . 13.5(8) ?
    C2 O1 C10 O2 . . . . -13.3(8) ?
    N1 C7 C11 C12 . . . . -179.0(4) ?
    C8 C7 C11 C12 . . . . -55.0(6) ?
    C7 C11 C12 C17 . . . . -146.2(5) ?
    C7 C11 C12 C13 . . . . 34.3(7) ?
    C17 C12 C13 C14 . . . . 2.2(7) ?
    C11 C12 C13 C14 . . . . -178.3(5) ?
    C17 C12 C13 C9 . . . . -176.2(5) ?
    C11 C12 C13 C9 . . . . 3.3(7) ?
    C1 C9 C13 C14 . . . . -19.7(8) ?
    C8 C9 C13 C14 . . . . 162.3(5) ?
    C1 C9 C13 C12 . . . . 158.6(6) ?
    C8 C9 C13 C12 . . . . -19.4(7) ?
    C12 C13 C14 C15 . . . . -2.0(8) ?
    C9 C13 C14 C15 . . . . 176.3(5) ?
    C13 C14 C15 C16 . . . . 0.6(9) ?
    C14 C15 C16 O3 . . . . -178.5(5) ?
    C14 C15 C16 C17 . . . . 0.5(9) ?
    C19 O3 C16 C15 . . . . -1.5(9) ?
    C19 O3 C16 C17 . . . . 179.5(6) ?
    C20 O4 C17 C16 . . . . -74.0(7) ?
    C20 O4 C17 C12 . . . . 107.8(6) ?
    C15 C16 C17 O4 . . . . -178.4(5) ?
    O3 C16 C17 O4 . . . . 0.6(8) ?
    C15 C16 C17 C12 . . . . -0.3(8) ?
    O3 C16 C17 C12 . . . . 178.8(5) ?
    C13 C12 C17 O4 . . . . 177.1(5) ?
    C11 C12 C17 O4 . . . . -2.4(8) ?
    C13 C12 C17 C16 . . . . -1.1(8) ?
    C11 C12 C17 C16 . . . . 179.4(5) ?
    C30 O5 C21 C29 . . . . -174.6(9) ?
    C30 O5 C21 C22 . . . . 2.0(11) ?
    C29 C21 C22 C23 . . . . -1.8(13) ?
    O5 C21 C22 C23 . . . . -178.7(8) ?
    C29 C21 C22 O6 . . . . 179.1(7) ?
    O5 C21 C22 O6 . . . . 2.2(10) ?
    C30 O6 C22 C23 . . . . 175.5(11) ?
    C30 O6 C22 C21 . . . . -5.4(11) ?
    C21 C22 C23 C24 . . . . 1.5(13) ?
    O6 C22 C23 C24 . . . . -179.6(8) ?
    C22 C23 C24 C28 . . . . -0.5(11) ?
    C22 C23 C24 C25 . . . . 178.4(7) ?
    C28 C24 C25 C26 . . . . -17.2(9) ?
    C23 C24 C25 C26 . . . . 163.9(6) ?
    C27 N2 C26 C25 . . . . -67.8(7) ?
    C38 N2 C26 C25 . . . . 169.5(6) ?
    C24 C25 C26 N2 . . . . 48.9(8) ?
    C26 N2 C27 C31 . . . . 172.1(5) ?
    C38 N2 C27 C31 . . . . -66.2(6) ?
    C26 N2 C27 C28 . . . . 50.0(6) ?
    C38 N2 C27 C28 . . . . 171.7(5) ?
    C23 C24 C28 C29 . . . . -0.3(9) ?
    C25 C24 C28 C29 . . . . -179.1(6) ?
    C23 C24 C28 C27 . . . . -179.4(6) ?
    C25 C24 C28 C27 . . . . 1.8(9) ?
    N2 C27 C28 C24 . . . . -17.9(7) ?
    C31 C27 C28 C24 . . . . -140.8(5) ?
    N2 C27 C28 C29 . . . . 163.0(5) ?
    C31 C27 C28 C29 . . . . 40.0(7) ?
    O5 C21 C29 C28 . . . . 177.2(7) ?
    C22 C21 C29 C28 . . . . 1.0(10) ?
    O5 C21 C29 C33 . . . . -1.6(12) ?
    C22 C21 C29 C33 . . . . -177.8(7) ?
    C24 C28 C29 C21 . . . . 0.0(9) ?
    C27 C28 C29 C21 . . . . 179.2(6) ?
    C24 C28 C29 C33 . . . . 178.8(6) ?
    C27 C28 C29 C33 . . . . -2.0(8) ?
    C22 O6 C30 O5 . . . . 6.8(14) ?
    C21 O5 C30 O6 . . . . -5.5(14) ?
    N2 C27 C31 C32 . . . . -179.4(4) ?
    C28 C27 C31 C32 . . . . -56.4(6) ?
    C27 C31 C32 C37 . . . . -142.4(5) ?
    C27 C31 C32 C33 . . . . 37.6(7) ?
    C37 C32 C33 C34 . . . . 1.6(8) ?
    C31 C32 C33 C34 . . . . -178.4(5) ?
    C37 C32 C33 C29 . . . . -179.1(5) ?
    C31 C32 C33 C29 . . . . 0.9(7) ?
    C21 C29 C33 C34 . . . . -22.0(9) ?
    C28 C29 C33 C34 . . . . 159.3(6) ?
    C21 C29 C33 C32 . . . . 158.8(6) ?
    C28 C29 C33 C32 . . . . -19.9(8) ?
    C32 C33 C34 C35 . . . . -3.3(9) ?
    C29 C33 C34 C35 . . . . 177.6(6) ?
    C33 C34 C35 C36 . . . . 2.1(10) ?
    C39 O7 C36 C37 . . . . -176.0(6) ?
    C39 O7 C36 C35 . . . . 3.4(10) ?
    C34 C35 C36 O7 . . . . -178.5(6) ?
    C34 C35 C36 C37 . . . . 0.8(10) ?
    O7 C36 C37 O8 . . . . -0.1(8) ?
    C35 C36 C37 O8 . . . . -179.5(6) ?
    O7 C36 C37 C32 . . . . 177.0(5) ?
    C35 C36 C37 C32 . . . . -2.4(9) ?
    C40 O8 C37 C36 . . . . -80.1(7) ?
    C40 O8 C37 C32 . . . . 102.8(6) ?
    C33 C32 C37 C36 . . . . 1.2(8) ?
    C31 C32 C37 C36 . . . . -178.8(5) ?
    C33 C32 C37 O8 . . . . 178.2(5) ?
    C31 C32 C37 O8 . . . . -1.8(8) ?
