# Supplementary material for: (−)-Crebanine
Source: Acta Crystallogr Sect E Struct Rep Online. 2011 Jan 15;67(Pt 2):o402. doi: 10.1107/S1600536811001231 (PMC3051729; doi:10.1107/S1600536811001231)
Supplement: Supplementary file 2 [file e-67-0o402-Isup2.hkl]

#
# h,k,l, Fc-squared, Fo-squared, sigma(Fo-squared) and status flag
#
data_I
_shelx_title ' C1F5CM in P2(1)2(1)2(1)'
_shelx_refln_list_code          4
_shelx_F_calc_maximum      291.77
_exptl_crystal_F_000      1440.00
_reflns_d_resolution_high  0.7501
 
loop_
 _symmetry_equiv_pos_as_xyz
 'x, y, z'
 '-x+1/2, -y, z+1/2'
 '-x, y+1/2, -z+1/2'
 'x+1/2, -y+1/2, -z'
 
_cell_length_a     4.4029
_cell_length_b    20.5847
_cell_length_c    39.6124
_cell_angle_alpha  90.000
_cell_angle_beta   90.000
_cell_angle_gamma  90.000
 
_shelx_F_squared_multiplier     1.000
 
loop_
 _refln_index_h
 _refln_index_k
 _refln_index_l
 _refln_F_squared_calc
 _refln_F_squared_meas
 _refln_F_squared_sigma
 _refln_observed_status
   2   0   0      410.14      434.89     17.76 o
   4   0   0       37.57        0.56     17.09 o
   1   1   0     1686.70     2153.81     23.62 o
   2   1   0       46.70       68.63     13.77 o
   3   1   0       12.79       10.83      8.44 o
   4   1   0        5.35        8.37     14.25 o
   5   1   0       11.33       18.51     26.14 o
   0   2   0    20923.00    13546.70    172.78 o
   1   2   0     7148.64     7386.84     73.71 o
   2   2   0       47.24       48.72      6.27 o
   3   2   0        3.71       15.51      7.90 o
   4   2   0      111.69       80.66     15.97 o
   5   2   0        6.15       55.76     21.41 o
   1   3   0     1570.33     1527.06     18.07 o
   2   3   0      543.21      549.78     13.42 o
   3   3   0       48.48       49.21      8.71 o
   4   3   0       75.41       56.22     23.16 o
   5   3   0       34.90       55.51     21.70 o
   1   4   0      531.63      521.90     11.40 o
   2   4   0       18.37       21.17      5.85 o
   3   4   0        0.15       -4.91      8.97 o
   4   4   0        0.62        7.88     12.63 o
   5   4   0       85.47      103.64     29.36 o
   1   5   0        2.68        0.64      4.86 o
   2   5   0       35.06       53.25      6.96 o
   3   5   0      161.38      146.23     13.25 o
   4   5   0        0.02        7.76     14.92 o
   5   5   0       67.48       43.17     30.88 o
   1   6   0      358.08      378.01     10.56 o
   2   6   0      534.38      603.92     14.85 o
   3   6   0       80.59       75.39      9.84 o
   4   6   0      117.48      119.42     21.51 o
   5   6   0        2.89       28.99     23.32 o
   1   7   0      255.34      300.14     10.59 o
   2   7   0       90.09      127.77      9.41 o
   3   7   0       22.99       30.26      8.32 o
   4   7   0       80.73      115.73     21.04 o
   5   7   0       46.43       99.96     32.44 o
   0   8   0      678.01      456.68     16.30 o
   1   8   0      182.51      188.72     12.98 o
   2   8   0       95.06      113.04      9.43 o
   3   8   0      374.58      381.53     19.32 o
   4   8   0        4.32       25.21     17.11 o
   5   8   0        8.16       36.07     27.94 o
   1   9   0     4178.68     4299.83     43.23 o
   2   9   0     1155.72     1203.98     22.28 o
   3   9   0        0.11      -10.55     10.55 o
   4   9   0      164.71      167.24     24.15 o
   5   9   0       89.72      111.17     32.35 o
   0  10   0       63.94       95.16     11.81 o
   1  10   0      120.08      288.85     35.49 o
   2  10   0       38.07       54.30     11.35 o
   3  10   0       46.27       72.56     14.75 o
   4  10   0        1.11        9.79     23.43 o
   5  10   0        0.25       71.03     27.76 o
   1  11   0      132.18      187.58     11.14 o
   2  11   0       56.29       78.22     11.56 o
   3  11   0      471.84      422.41     25.19 o
   4  11   0        3.51       28.49     32.95 o
   5  11   0        6.82       29.90     49.62 o
   0  12   0      958.46     1021.14     45.94 o
   1  12   0     1191.93     1160.88     22.41 o
   2  12   0       82.22       99.67     13.25 o
   3  12   0       44.23       65.07     21.89 o
   4  12   0      254.10      227.64     37.12 o
   5  12   0       14.47       25.24     59.24 o
   1  13   0       12.07       11.26      7.56 o
   2  13   0        0.07       19.89     10.37 o
   3  13   0      198.42      198.75     25.69 o
   4  13   0        9.48       25.46     26.02 o
   0  14   0     3149.31     3387.34     59.47 o
   1  14   0      334.47      369.55     22.17 o
   2  14   0      763.60      628.76     29.40 o
   3  14   0        0.01        7.04     20.67 o
   4  14   0      165.82      160.57     33.99 o
   1  15   0        0.03       23.24      9.55 o
   2  15   0        8.73       14.90     14.81 o
   3  15   0        3.67       29.63     19.23 o
   4  15   0       66.21       79.55     24.67 o
   0  16   0      443.17      414.51     25.88 o
   1  16   0      137.18      154.54     17.66 o
   2  16   0       35.67       53.94     14.10 o
   3  16   0      102.49       59.36     21.36 o
   4  16   0       18.07       61.66     24.50 o
   1  17   0      718.78      663.70     30.64 o
   2  17   0     2887.24     2315.30     51.48 o
   3  17   0       30.47       33.86     26.62 o
   4  17   0       75.56       90.67     34.10 o
   0  18   0      602.32      576.37     41.85 o
   1  18   0      243.49      296.42     23.72 o
   2  18   0        2.59       24.97     16.19 o
   3  18   0       89.29       65.07     21.54 o
   4  18   0       12.97      143.00     35.69 o
   1  19   0       62.60      110.10     34.67 o
   2  19   0       25.78       40.99     23.45 o
   3  19   0        0.41       33.20     42.46 o
   4  19   0        0.13       97.56     33.25 o
   0  20   0       55.21       74.53     34.97 o
   1  20   0       88.00       81.85     19.71 o
   2  20   0      314.70      296.39     34.65 o
   3  20   0       55.04       59.59     30.66 o
   4  20   0       28.55      110.03     52.23 o
   1  21   0       39.14       28.84     18.20 o
   2  21   0        8.72       29.88     16.22 o
   3  21   0        0.06        0.96     23.45 o
   0  22   0        1.87       45.49     31.10 o
   1  22   0       17.00       10.48     17.92 o
   2  22   0       12.44       45.99     20.06 o
   3  22   0        3.70       67.41     25.22 o
   1  23   0        4.28      -13.28     21.43 o
   2  23   0        9.85       35.49     20.11 o
   3  23   0       11.79       79.42     34.42 o
   0  24   0        6.44      -18.34     28.32 o
   1  24   0       25.88       54.08     26.47 o
   2  24   0        7.04       45.47     35.54 o
   1  25   0        2.56      -23.73     23.73 o
   2  25   0        3.22       85.76     40.81 o
   0  26   0        0.48      -10.70     33.08 o
   1  26   0       31.87      137.51     47.74 o
   1   0   1    10029.61    10163.22     80.73 o
   2   0   1       55.31       72.68     10.12 o
   3   0   1       48.78       50.10      9.11 o
   4   0   1       35.10       27.58     15.25 o
   5   0   1        0.41      -19.23     19.23 o
   1   1   1    19715.00    21043.90    101.11 o
   2   1   1      477.52      481.73      9.57 o
   3   1   1     1119.95     1034.44     15.60 o
   4   1   1      123.29      110.85     11.84 o
   5   1   1       16.05       21.50     14.29 o
   0   2   1     7832.34     8566.05     72.21 o
   1   2   1    17062.94    17959.02     88.64 o
   2   2   1      115.80      110.85      6.00 o
   3   2   1      215.08      228.35     10.15 o
   4   2   1        5.62       14.96      9.68 o
   5   2   1       15.41       39.17     15.10 o
   1   3   1       35.22       66.58      5.31 o
   2   3   1       30.21       22.04      4.09 o
   3   3   1       18.52       22.37      5.70 o
   4   3   1       16.71       31.21      9.16 o
   5   3   1       38.41       54.68     15.08 o
   0   4   1     6581.61     7056.81     57.39 o
   1   4   1     3305.23     3249.98     21.60 o
   2   4   1      532.05      510.17      9.65 o
   3   4   1      134.44      174.72      8.63 o
   4   4   1      123.73      125.31     12.81 o
   5   4   1       25.06       31.93     15.48 o
   1   5   1       25.88       32.74      3.62 o
   2   5   1       83.71       75.73      5.41 o
   3   5   1      279.74      262.13     10.16 o
   4   5   1      113.53       94.31     13.84 o
   5   5   1        6.29       35.48     15.99 o
   0   6   1      428.75      446.09     19.12 o
   1   6   1      347.71      411.26      7.69 o
   2   6   1       31.37       40.86      4.75 o
   3   6   1       36.40       30.77      5.94 o
   4   6   1       40.94       40.56     11.96 o
   5   6   1        9.47       43.23     15.34 o
   0   7   1       30.50       19.53      4.89 o
   1   7   1      100.36      157.89      5.95 o
   2   7   1      632.97      641.69     11.18 o
   3   7   1      675.89      590.27     13.50 o
   4   7   1      117.12      170.39     16.25 o
   5   7   1       58.97       76.25     20.22 o
   0   8   1       46.93       74.58      6.73 o
   1   8   1      747.87      797.56     11.07 o
   2   8   1       33.97       48.18      5.88 o
   3   8   1      215.19      188.04     11.50 o
   4   8   1      100.99       83.39     14.13 o
   5   8   1       29.56       58.24     20.22 o
   0   9   1      621.41      806.88     15.70 o
   1   9   1      975.45     1130.39     17.45 o
   2   9   1       55.27       82.27      6.33 o
   3   9   1      107.15       88.02      9.35 o
   4   9   1        1.34        7.99     12.87 o
   5   9   1       21.33       57.61     21.01 o
   0  10   1     2554.78     2616.54     31.21 o
   1  10   1     8224.82     8666.77     52.24 o
   2  10   1     1424.40     1268.64     16.71 o
   3  10   1      224.63      231.78     13.08 o
   4  10   1       76.29       54.89     22.15 o
   5  10   1       60.53       63.06     20.15 o
   0  11   1       34.40       74.93      8.44 o
   1  11   1      383.49      455.43     10.96 o
   2  11   1      239.28      293.97     11.08 o
   3  11   1       96.15       88.00     10.93 o
   4  11   1        8.64       35.18     15.39 o
   5  11   1        9.58       36.33     20.07 o
   0  12   1      738.69      784.11     18.14 o
   1  12   1      718.74      668.83     13.15 o
   2  12   1      217.93      199.62     11.08 o
   3  12   1      396.62      375.50     34.62 o
   4  12   1       57.20       81.84     18.13 o
   5  12   1       12.32       63.60     22.04 o
   0  13   1      375.19      502.70     16.86 o
   1  13   1      150.34      167.10      8.51 o
   2  13   1      250.23      230.57     13.05 o
   3  13   1      251.95      227.29     18.41 o
   4  13   1       31.18       56.27     16.43 o
   0  14   1        0.32        7.70      7.53 o
   1  14   1      122.03      116.98      8.10 o
   2  14   1       31.97       47.60     10.20 o
   3  14   1       62.97       37.99     17.56 o
   4  14   1       28.57       52.12     17.26 o
   0  15   1      330.97      375.61     17.54 o
   1  15   1      267.73      297.22     12.70 o
   2  15   1      252.58      251.48     16.32 o
   3  15   1      314.62      240.52     19.88 o
   4  15   1       20.10       28.47     30.78 o
   0  16   1      907.03      876.78     22.76 o
   1  16   1      225.21      256.91     14.62 o
   2  16   1      255.04      251.92     16.75 o
   3  16   1      366.40      384.11     24.43 o
   4  16   1        0.65       18.21     18.94 o
   0  17   1        3.24       12.92      9.55 o
   1  17   1       76.10       99.56     11.33 o
   2  17   1       99.30       96.24     11.68 o
   3  17   1       33.78       53.34     16.74 o
   4  17   1       33.38       92.65     22.47 o
   0  18   1      135.15      141.56     17.60 o
   1  18   1      966.94      873.75     24.76 o
   2  18   1      193.41      179.95     14.72 o
   3  18   1       50.54       65.84     16.82 o
   4  18   1        1.13       15.37     18.32 o
   0  19   1       30.33        6.16     15.00 o
   1  19   1        2.24        2.12      9.06 o
   2  19   1      829.56      707.61     25.25 o
   3  19   1        5.56        8.81     13.90 o
   4  19   1       12.35       33.07     31.68 o
   0  20   1        9.42       22.45     22.59 o
   1  20   1       36.12        4.49     10.62 o
   2  20   1        5.47       46.01     14.41 o
   3  20   1       36.38       63.11     16.43 o
   4  20   1        7.45      125.76     52.41 o
   0  21   1        1.69      -19.28     24.86 o
   1  21   1       59.24       52.76     13.07 o
   2  21   1        7.92       18.56     11.83 o
   3  21   1        8.55       60.78     17.46 o
   0  22   1        0.20      -14.79     20.14 o
   1  22   1        0.49       18.63     13.80 o
   2  22   1        4.82       11.48     14.82 o
   3  22   1        0.28       28.35     19.09 o
   0  23   1       19.61        7.59     22.73 o
   1  23   1        6.30       21.44     19.22 o
   2  23   1        2.07       23.68     13.85 o
   3  23   1        5.56       19.53     34.25 o
   0  24   1       11.12        8.59     38.97 o
   1  24   1        1.95       20.45     17.46 o
   2  24   1       19.60       43.62     15.93 o
   0  25   1        7.84       12.67     25.52 o
   1  25   1       32.46       27.65     19.12 o
   2  25   1        4.55       63.29     29.85 o
   0  26   1       27.37       -6.97     34.34 o
   1  26   1       29.91       53.13     24.28 o
   1   0   2     1128.51     1335.08     17.27 o
   2   0   2     4682.22     4269.52     41.89 o
   3   0   2      402.69      360.77     17.17 o
   4   0   2      250.70      273.89     25.86 o
   5   0   2       20.56       44.88     25.18 o
   0   1   2       47.45       56.87      2.93 o
   1   1   2    12772.44    13784.37     68.46 o
   2   1   2      724.99      736.88     10.70 o
   3   1   2      183.29      174.88      9.22 o
   4   1   2       13.85       23.68      9.09 o
   5   1   2       10.51       24.97     14.56 o
   1   2   2     3229.68     3096.12     35.10 o
   2   2   2      564.30      554.42      9.61 o
   3   2   2      214.38      230.16      9.57 o
   4   2   2        1.77      -10.66     13.11 o
   5   2   2        5.09       22.58     14.36 o
   0   3   2     3693.47     3594.57     28.54 o
   1   3   2     2758.22     2791.98     20.05 o
   2   3   2      700.86      610.14     10.01 o
   3   3   2       96.02       97.03      7.25 o
   4   3   2       41.71       51.04      9.85 o
   5   3   2       32.13       56.30     16.87 o
   1   4   2      334.36      375.48      7.08 o
   2   4   2      252.16      263.53      7.92 o
   3   4   2      370.14      388.74     11.55 o
   4   4   2       16.41       23.81     10.13 o
   5   4   2       31.00       59.53     15.56 o
   0   5   2      190.75      233.67      7.96 o
   1   5   2      977.40      955.65     10.47 o
   2   5   2      287.74      304.76      8.51 o
   3   5   2      174.36      185.14      9.58 o
   4   5   2       23.24       35.99     11.77 o
   5   5   2        5.45       17.17     16.84 o
   0   6   2     1462.45      759.46     17.21 o
   1   6   2     1200.28     1162.67     12.09 o
   2   6   2      176.48      196.90      7.44 o
   3   6   2       61.78       60.78      7.09 o
   4   6   2      190.92      210.41     17.50 o
   5   6   2       66.10       66.31     41.47 o
   0   7   2     1511.11     1730.35     21.35 o
   1   7   2     1096.14     1033.84     11.88 o
   2   7   2      329.39      405.51      9.85 o
   3   7   2       46.27       58.74      7.52 o
   4   7   2      160.02      134.45     19.04 o
   5   7   2      102.80      106.74     19.71 o
   0   8   2     4173.54     5243.70     46.80 o
   1   8   2      981.26     1063.31     12.70 o
   2   8   2      936.89      897.86     13.22 o
   3   8   2      192.96      205.40     11.18 o
   4   8   2      194.70      187.06     17.24 o
   5   8   2       30.45       13.85     18.93 o
   0   9   2     1722.25     1737.01     23.72 o
   1   9   2      474.10      625.35     10.71 o
   2   9   2      121.67      175.45      7.97 o
   3   9   2       16.79       17.44      7.60 o
   4   9   2      335.89      312.52     23.61 o
   5   9   2      142.06      161.25     24.10 o
   0  10   2     1600.69     1664.96     24.05 o
   1  10   2     1621.18     1690.41     22.74 o
   2  10   2      218.02      264.76     10.45 o
   3  10   2      206.47      220.13     13.01 o
   4  10   2       76.32       78.70     14.88 o
   5  10   2        0.70       69.07     21.21 o
   0  11   2       66.92       88.74      8.47 o
   1  11   2     1669.36     1815.57     19.09 o
   2  11   2      470.09      486.02     13.30 o
   3  11   2      140.74      149.87     17.06 o
   4  11   2       41.18       46.33     17.17 o
   5  11   2       20.92       45.72     19.74 o
   0  12   2      841.57      903.63     18.97 o
   1  12   2      189.81      193.77      8.46 o
   2  12   2       26.57       29.86      7.35 o
   3  12   2       23.49       40.28      9.80 o
   4  12   2       17.36       40.22     15.27 o
   5  12   2       62.74       60.49     21.43 o
   0  13   2       87.43      115.67     10.23 o
   1  13   2      330.44      334.44     11.14 o
   2  13   2      255.39      260.15     13.52 o
   3  13   2       63.48       74.16     12.21 o
   4  13   2       49.22       52.81     16.47 o
   0  14   2      180.98      192.42     12.68 o
   1  14   2      101.70      137.57      8.92 o
   2  14   2      432.43      452.54     17.99 o
   3  14   2       32.49       35.09     12.58 o
   4  14   2      124.82       90.96     18.70 o
   0  15   2     1162.08     1145.39     24.25 o
   1  15   2       34.61       35.03      7.46 o
   2  15   2      124.21      140.80     12.75 o
   3  15   2       99.40      119.08     16.42 o
   4  15   2       35.72       85.67     19.05 o
   0  16   2        5.14       15.46      8.79 o
   1  16   2      357.20      355.36     15.36 o
   2  16   2      191.32      190.84     14.54 o
   3  16   2      273.08      198.26     20.76 o
   4  16   2       16.92       23.28     17.42 o
   0  17   2      192.37      225.87     17.53 o
   1  17   2      574.44      564.83     20.26 o
   2  17   2      381.52      411.55     20.63 o
   3  17   2        5.51       55.18     14.62 o
   4  17   2        2.59       62.32     22.02 o
   0  18   2       12.53       30.74     20.07 o
   1  18   2      308.71      342.58     17.50 o
   2  18   2      224.63      212.05     15.49 o
   3  18   2      142.12      170.14     19.49 o
   4  18   2       27.53       41.39     18.48 o
   0  19   2       27.17        3.08     14.64 o
   1  19   2      361.39      271.16     18.05 o
   2  19   2       40.54       37.99     12.75 o
   3  19   2       17.00       49.77     15.45 o
   4  19   2       15.36       25.08     41.93 o
   0  20   2        0.23      -17.96     17.96 o
   1  20   2      264.57      207.44     16.93 o
   2  20   2       44.77       59.57     12.10 o
   3  20   2       35.65       77.12     16.96 o
   4  20   2       42.83       45.85     45.13 o
   0  21   2        4.47       12.80     21.29 o
   1  21   2      122.22      108.32     15.33 o
   2  21   2       31.17       17.61     11.75 o
   3  21   2       13.52       10.19     16.17 o
   0  22   2        9.05      -13.36     17.84 o
   1  22   2        1.15       23.56     14.08 o
   2  22   2       14.50       23.41     13.12 o
   3  22   2        0.19       18.10     17.90 o
   0  23   2        1.49        6.18     27.37 o
   1  23   2       73.60       80.58     19.47 o
   2  23   2        3.28       25.69     14.47 o
   3  23   2       22.73       51.99     23.06 o
   0  24   2        1.21       -9.76     23.87 o
   1  24   2       36.21       41.76     26.74 o
   2  24   2        5.48       60.05     17.73 o
   0  25   2       57.96       99.04     30.68 o
   1  25   2       24.87       35.04     19.11 o
   2  25   2       39.45        3.15     22.39 o
   0  26   2       38.40       26.03     27.85 o
   1  26   2        9.85       35.65     22.12 o
   1   0   3    14836.18    15760.34    130.24 o
   2   0   3     4811.46     4339.84     46.18 o
   3   0   3       39.83       68.18      9.73 o
   4   0   3      282.22      236.98     24.63 o
   5   0   3        6.03       14.35     19.94 o
   1   1   3    13583.75    14060.78     72.78 o
   2   1   3      479.19      467.00      9.78 o
   3   1   3      108.59      131.72     10.08 o
   4   1   3       10.99       18.60      8.94 o
   5   1   3       36.50       44.53     14.43 o
   0   2   3     2756.25     2826.40     27.67 o
   1   2   3     1742.40     1944.00     14.56 o
   2   2   3      109.32      150.76      6.36 o
   3   2   3       62.65       62.16      7.40 o
   4   2   3      153.94      166.70     12.74 o
   5   2   3       18.79       51.99     15.37 o
   1   3   3     7550.67     7281.25     41.61 o
   2   3   3        1.52       16.41      3.85 o
   3   3   3       35.66       30.30      6.40 o
   4   3   3      296.98      263.12     19.57 o
   5   3   3       12.79        7.47     15.63 o
   0   4   3     3682.18     3629.08     30.42 o
   1   4   3     2030.92     1966.65     16.49 o
   2   4   3      549.89      562.10      9.84 o
   3   4   3      166.86      184.31      9.63 o
   4   4   3      349.38      305.13     17.69 o
   5   4   3       16.97       33.94     14.60 o
   0   5   3       98.33      100.95      6.31 o
   1   5   3      266.45      242.36      6.01 o
   2   5   3      449.24      458.97     12.57 o
   3   5   3       27.26       35.45      6.53 o
   4   5   3        4.76       17.65     10.16 o
   5   5   3       29.74       54.71     15.81 o
   0   6   3      262.98      303.00      9.26 o
   1   6   3       38.72       44.72      3.86 o
   2   6   3      172.80      168.79      7.50 o
   3   6   3      139.11      128.43      8.75 o
   4   6   3       11.92       27.84     11.64 o
   5   6   3       24.05       31.50     18.86 o
   0   7   3      209.24      484.83     12.93 o
   1   7   3      582.31      621.83      9.19 o
   2   7   3      583.51      610.73     11.11 o
   3   7   3      157.11      152.32      9.95 o
   4   7   3       38.69       44.67     17.82 o
   5   7   3       34.96       50.69     19.26 o
   0   8   3      110.45       98.59      7.25 o
   1   8   3      857.78      937.71     12.27 o
   2   8   3     1417.09     1300.98     15.95 o
   3   8   3        0.01       18.28      7.06 o
   4   8   3        0.65       19.28     12.40 o
   5   8   3      107.57      105.23     25.12 o
   0   9   3     7752.61     7570.75     63.76 o
   1   9   3      570.09      557.50      9.99 o
   2   9   3      125.66      119.52      7.04 o
   3   9   3      304.73      292.38     13.89 o
   4   9   3        0.63       25.51     12.26 o
   5   9   3        5.75       29.46     19.69 o
   0  10   3     2371.64     2696.28     31.95 o
   1  10   3      272.71      280.52      8.65 o
   2  10   3      197.04      190.81      9.47 o
   3  10   3       34.61       49.08      9.25 o
   4  10   3        0.64        6.42     12.46 o
   5  10   3       21.39       59.74     21.42 o
   0  11   3      508.62      670.29     16.06 o
   1  11   3      321.78      339.51      9.64 o
   2  11   3        2.66       11.25      6.03 o
   3  11   3      107.87      109.59     11.59 o
   4  11   3      136.43      146.28     18.59 o
   5  11   3       10.81       72.94     21.50 o
   0  12   3      193.79      231.09     11.90 o
   1  12   3      330.14      394.54     12.38 o
   2  12   3       88.13       89.64      8.94 o
   3  12   3        0.68       21.44     10.24 o
   4  12   3       24.58       24.50     15.24 o
   5  12   3       13.62        1.18     20.81 o
   0  13   3      223.19      321.86     14.12 o
   1  13   3       74.02       97.23      7.19 o
   2  13   3      443.23      389.53     16.43 o
   3  13   3       38.07       40.99     11.25 o
   4  13   3        3.83      -10.02     14.32 o
   0  14   3      259.84      298.62     17.51 o
   1  14   3       61.67       54.70      8.21 o
   2  14   3      221.80      253.59     13.98 o
   3  14   3        5.32       10.19     10.42 o
   4  14   3       66.65       74.60     17.97 o
   0  15   3       58.60       81.09     10.65 o
   1  15   3       30.90       24.82      7.11 o
   2  15   3      190.04      217.45     14.63 o
   3  15   3      102.85       97.72     17.03 o
   4  15   3       46.59       84.57     18.85 o
   0  16   3       21.68       19.26      9.11 o
   1  16   3      378.05      389.01     14.81 o
   2  16   3      709.05      628.69     21.95 o
   3  16   3       45.04       67.07     15.25 o
   4  16   3       59.24       50.44     22.95 o
   0  17   3      254.11      254.61     18.41 o
   1  17   3      418.99      454.81     18.77 o
   2  17   3       11.29       46.59     10.77 o
   3  17   3       21.63       48.42     14.49 o
   4  17   3       30.74       49.71     19.02 o
   0  18   3      277.60      273.27     22.22 o
   1  18   3      697.14      709.11     22.71 o
   2  18   3      325.98      325.67     18.44 o
   3  18   3       12.05       32.96     13.82 o
   4  18   3        9.45       22.31     17.67 o
   0  19   3      212.52      201.58     25.35 o
   1  19   3       90.93      104.47     15.04 o
   2  19   3      160.23      130.13     13.79 o
   3  19   3       18.42       66.93     17.76 o
   4  19   3       15.87       10.94     24.74 o
   0  20   3      150.23      116.01     28.25 o
   1  20   3        0.45       32.79     13.86 o
   2  20   3      229.99      216.19     17.91 o
   3  20   3      144.55      145.27     18.72 o
   4  20   3       13.43       48.27     44.23 o
   0  21   3      120.11       95.89     28.45 o
   1  21   3       20.15       41.37     13.29 o
   2  21   3       39.35       51.17     13.35 o
   3  21   3       26.59       55.66     17.39 o
   0  22   3       73.73       53.71     29.26 o
   1  22   3       29.50       14.38     12.54 o
   2  22   3        7.65       40.25     13.41 o
   3  22   3        2.92       34.18     26.54 o
   0  23   3       11.73       34.84     25.22 o
   1  23   3        7.83       11.16     19.03 o
   2  23   3       12.74       60.43     17.97 o
   3  23   3        1.52       50.85     27.21 o
   0  24   3       21.31       44.60     26.24 o
   1  24   3        6.98       -5.18     16.88 o
   2  24   3       42.80       77.82     21.60 o
   0  25   3       40.66       46.58     27.68 o
   1  25   3       97.16       89.57     21.62 o
   2  25   3       29.02       67.55     73.98 o
   0  26   3        8.58       12.50     27.04 o
   1  26   3       41.35       35.49     27.18 o
   1   0   4     6225.85     6618.42     51.14 o
   2   0   4       92.96      119.25     11.92 o
   3   0   4       80.02       79.43      9.85 o
   4   0   4       60.96       62.01     15.29 o
   5   0   4       17.68       34.06     22.71 o
   0   1   4    21982.74    24082.56    176.25 o
   1   1   4    85131.96    96479.96    460.25 o
   2   1   4     2026.30     1873.38     17.53 o
   3   1   4      154.05      188.69     10.09 o
   4   1   4      130.70      126.89     14.64 o
   5   1   4       36.29       46.37     15.77 o
   1   2   4     9863.02     9814.36     51.04 o
   2   2   4     1087.91     1019.79     14.26 o
   3   2   4      144.82      143.60      8.90 o
   4   2   4       81.52       82.42     11.24 o
   5   2   4       25.41       45.72     16.62 o
   0   3   4      725.45      751.51     11.55 o
   1   3   4      488.86      494.50     13.17 o
   2   3   4       47.60       71.02      5.06 o
   3   3   4      116.84      129.04      8.42 o
   4   3   4      142.42      143.17     14.64 o
   5   3   4        4.65       34.24     15.01 o
   1   4   4     3454.20     3601.09     24.87 o
   2   4   4      110.41      141.50      6.24 o
   3   4   4      385.52      361.92     12.14 o
   4   4   4      119.39      129.38     13.16 o
   5   4   4       16.23       36.49     14.84 o
   0   5   4     2520.04     2523.67     24.76 o
   1   5   4      228.15      281.47      7.53 o
   2   5   4      145.84      167.58      6.89 o
   3   5   4      165.53      191.76      9.76 o
   4   5   4       40.28       45.91     10.73 o
   5   5   4       81.97       89.59     18.98 o
   1   6   4      372.40      397.87      8.22 o
   2   6   4      202.25      228.55      7.82 o
   3   6   4      136.17      144.47      9.78 o
   4   6   4       79.18       77.16     12.53 o
   5   6   4       29.70       63.69     17.62 o
   0   7   4    15436.13    16118.62    115.81 o
   1   7   4      254.21      298.08      7.27 o
   2   7   4     2325.25     2155.80     22.04 o
   3   7   4      105.25      120.98      9.08 o
   4   7   4       83.49       80.40     12.76 o
   5   7   4        5.82       23.42     18.56 o
   0   8   4     1420.92      957.82     18.08 o
   1   8   4     1191.46     1176.00     13.17 o
   2   8   4      400.81      470.38     10.65 o
   3   8   4       41.63       56.97      8.25 o
   4   8   4      120.86      118.60     15.74 o
   5   8   4       71.09       78.81     20.37 o
   0   9   4      180.10      197.19      9.51 o
   1   9   4       16.24       23.08      4.33 o
   2   9   4      194.38      267.33     10.13 o
   3   9   4       86.24      104.95      9.58 o
   4   9   4       15.06        0.41     12.65 o
   5   9   4       80.60       74.16     34.18 o
   0  10   4     5308.84     5975.69     54.65 o
   1  10   4      454.51      508.59     10.50 o
   2  10   4       20.11       28.08      6.06 o
   3  10   4      149.54      155.70     12.89 o
   4  10   4      420.04      370.19     23.24 o
   5  10   4       96.98       98.40     25.70 o
   0  11   4      767.28      926.33     21.87 o
   1  11   4      459.66      483.20     12.32 o
   2  11   4      224.81      238.66     10.50 o
   3  11   4      136.30      133.29     12.49 o
   4  11   4       32.72       34.65     15.67 o
   5  11   4        8.00       30.48     19.37 o
   0  12   4      240.26      276.23     13.61 o
   1  12   4      413.02      430.96     11.14 o
   2  12   4       11.62       11.80      7.24 o
   3  12   4      111.48      106.64     11.88 o
   4  12   4       27.18       41.65     15.96 o
   5  12   4       48.32       52.67     34.09 o
   0  13   4     1405.32     1470.97     25.30 o
   1  13   4      833.05      874.70     15.40 o
   2  13   4      465.68      449.94     16.56 o
   3  13   4       73.23       62.62     12.27 o
   4  13   4       91.88       97.50     18.12 o
   0  14   4      313.84      338.23     16.15 o
   1  14   4        7.06        2.60      6.28 o
   2  14   4      302.95      240.17     13.88 o
   3  14   4       85.79       73.50     12.63 o
   4  14   4       26.89       48.76     17.10 o
   0  15   4      198.78      208.99     13.79 o
   1  15   4        5.70       11.08      7.11 o
   2  15   4     1139.99      933.90     26.13 o
   3  15   4      366.35      365.18     24.57 o
   4  15   4      165.88      156.48     23.53 o
   0  16   4      175.94      180.91     15.87 o
   1  16   4      250.53      231.59     12.64 o
   2  16   4      346.90      355.49     17.93 o
   3  16   4       25.67       29.18     12.28 o
   4  16   4       48.47       57.64     18.28 o
   0  17   4       54.76       55.39     15.79 o
   1  17   4      272.24      256.76     15.93 o
   2  17   4       26.27       39.29     10.50 o
   3  17   4       26.39       48.19     14.29 o
   4  17   4        0.83        9.66     16.53 o
   0  18   4      193.05      226.46     21.22 o
   1  18   4     1211.13     1020.00     27.25 o
   2  18   4      125.17      143.72     14.55 o
   3  18   4       29.33       37.69     15.31 o
   4  18   4        1.62        1.45     17.34 o
   0  19   4      367.55      402.60     39.93 o
   1  19   4      494.12      434.70     21.69 o
   2  19   4      526.80      430.32     21.07 o
   3  19   4      150.07      111.82     20.03 o
   4  19   4        1.97      -23.42     23.42 o
   0  20   4        3.95      -13.75     15.05 o
   1  20   4       50.99       49.94     11.63 o
   2  20   4       21.47       23.26     11.65 o
   3  20   4        9.08       52.15     16.10 o
   0  21   4      204.42      163.43     31.23 o
   1  21   4       45.79       55.60     13.85 o
   2  21   4      133.30      136.48     17.37 o
   3  21   4       16.78       43.02     21.28 o
   0  22   4       68.00       23.78     21.62 o
   1  22   4       19.45       12.54     14.19 o
   2  22   4        1.42       50.52     14.57 o
   3  22   4        5.44       29.32     18.14 o
   0  23   4       12.41      -26.02     44.86 o
   1  23   4        4.56       -3.33     13.82 o
   2  23   4        0.08       26.82     16.01 o
   3  23   4        4.49      113.56     29.38 o
   0  24   4        4.23       17.09     23.87 o
   1  24   4        4.04       25.71     17.88 o
   2  24   4       44.67       35.44     19.23 o
   0  25   4       47.00       40.83     26.81 o
   1  25   4       17.81       32.87     18.44 o
   2  25   4        6.01       16.30     27.84 o
   0  26   4       40.34       78.37     30.04 o
   1  26   4       24.60       17.39     23.63 o
   1   0   5    71686.19    78580.10    557.56 o
   2   0   5     9130.62     9239.17     75.30 o
   3   0   5      832.87      752.70     22.57 o
   4   0   5       41.81       40.43     13.62 o
   5   0   5        4.27       27.01     19.61 o
   1   1   5     7184.34     7529.37     61.07 o
   2   1   5      461.41      496.32      9.95 o
   3   1   5      267.78      290.65     12.04 o
   4   1   5       69.42       69.38     11.33 o
   5   1   5       12.47        4.92     13.46 o
   0   2   5    14461.71    14738.87    139.36 o
   1   2   5     6804.90     6702.96     39.04 o
   2   2   5      311.03      377.21      8.52 o
   3   2   5      183.98      191.05     10.18 o
   4   2   5       73.60       66.35     10.56 o
   5   2   5        5.41       -1.70     24.04 o
   0   3   5    10472.49    18076.14    136.31 o
   1   3   5    11851.97    11626.81     59.92 o
   2   3   5        7.68       11.72      5.28 o
   3   3   5       60.13       73.14      7.95 o
   4   3   5       39.13       51.66     10.70 o
   5   3   5       62.65       85.08     15.88 o
   0   4   5      401.39      454.92      8.69 o
   1   4   5      162.09      194.49      6.08 o
   2   4   5      159.46      212.01      7.18 o
   3   4   5       52.27       69.67      7.28 o
   4   4   5       91.28       88.50     11.86 o
   5   4   5       40.35       53.95     15.21 o
   0   5   5    12633.91    17318.12    120.40 o
   1   5   5     1629.21     1601.37     15.72 o
   2   5   5      534.11      588.21     10.26 o
   3   5   5       37.70       36.83      6.87 o
   4   5   5       25.75       31.15     10.12 o
   5   5   5       73.05       77.40     17.70 o
   0   6   5     1009.03      815.80     13.44 o
   1   6   5      150.20      173.79      7.12 o
   2   6   5      824.80      772.95     11.67 o
   3   6   5      651.03      633.64     15.97 o
   4   6   5       10.91       24.51     10.44 o
   5   6   5       63.06       60.43     18.46 o
   0   7   5       18.40       11.15      4.78 o
   1   7   5      121.28      119.93      5.91 o
   2   7   5        9.25       21.46      4.48 o
   3   7   5       33.33       34.38      7.30 o
   4   7   5       43.29       59.24     13.43 o
   5   7   5      109.84      147.97     20.86 o
   0   8   5      206.62      214.30      9.22 o
   1   8   5      630.89      653.07     10.92 o
   2   8   5      886.99      911.07     14.21 o
   3   8   5       76.88       94.31      9.03 o
   4   8   5      101.57      128.57     16.63 o
   5   8   5       45.53       26.77     19.92 o
   0   9   5     2320.93     2123.51     29.49 o
   1   9   5      471.86      546.99     12.46 o
   2   9   5     1252.73     1160.29     16.80 o
   3   9   5      159.69      166.73     11.00 o
   4   9   5      312.75      267.42     20.48 o
   5   9   5       10.87       49.14     21.64 o
   0  10   5        7.93       18.21      5.85 o
   1  10   5        2.55        3.08      4.51 o
   2  10   5      162.69      193.66      9.49 o
   3  10   5       70.70       55.94     10.60 o
   4  10   5       51.88       76.17     14.99 o
   5  10   5       72.41       92.55     22.14 o
   0  11   5      501.78      567.76     26.97 o
   1  11   5     1181.30     1228.20     15.33 o
   2  11   5      299.92      351.57     13.72 o
   3  11   5       42.16       65.31     10.56 o
   4  11   5      102.17      115.26     15.70 o
   5  11   5       51.33       50.84     20.68 o
   0  12   5       58.33      111.21      9.38 o
   1  12   5      946.12      905.53     13.84 o
   2  12   5      172.13      181.19     11.02 o
   3  12   5      194.82      212.64     15.07 o
   4  12   5      120.45       94.89     20.35 o
   5  12   5       15.82       17.42     37.97 o
   0  13   5      195.34      175.46     11.64 o
   1  13   5       97.27      101.46      8.59 o
   2  13   5      112.66      122.98     10.08 o
   3  13   5      114.89       98.45     11.90 o
   4  13   5       11.29       12.98     15.36 o
   0  14   5     1091.84     1045.61     22.48 o
   1  14   5      525.23      507.85     15.20 o
   2  14   5      150.26      153.13     12.11 o
   3  14   5      527.71      472.27     24.36 o
   4  14   5       45.52       30.42     16.23 o
   0  15   5      632.35      602.96     24.14 o
   1  15   5       11.67       15.21      7.73 o
   2  15   5      266.09      288.39     15.71 o
   3  15   5      128.13      136.52     15.09 o
   4  15   5       25.15       26.15     18.95 o
   0  16   5       31.58       40.35     11.24 o
   1  16   5      346.07      346.41     14.60 o
   2  16   5       84.74       97.66     11.41 o
   3  16   5       11.95       26.81     14.95 o
   4  16   5        6.19       57.66     19.02 o
   0  17   5      249.09      197.70     19.80 o
   1  17   5     1581.13     1377.40     23.53 o
   2  17   5      446.76      460.35     27.72 o
   3  17   5      297.69      265.92     19.04 o
   4  17   5       43.07       47.16     17.87 o
   0  18   5        1.06      -12.72     13.25 o
   1  18   5      226.06      206.95     15.82 o
   2  18   5       53.63       56.91     11.70 o
   3  18   5       21.25       22.99     14.69 o
   4  18   5       10.82       53.80     19.20 o
   0  19   5      671.59      728.59     33.90 o
   1  19   5       43.48       50.07     11.31 o
   2  19   5      289.70      250.03     17.20 o
   3  19   5       49.73       61.72     16.11 o
   4  19   5        6.62       59.34     26.36 o
   0  20   5        5.71       -9.22     15.26 o
   1  20   5      304.54      312.92     24.44 o
   2  20   5      100.36       81.68     13.49 o
   3  20   5        9.25       12.65     20.32 o
   0  21   5       85.09       59.79     32.59 o
   1  21   5       15.98        8.25     15.42 o
   2  21   5        1.60       13.38     13.21 o
   3  21   5       29.51       61.99     18.83 o
   0  22   5       65.24       77.59     27.40 o
   1  22   5       79.07       57.04     15.16 o
   2  22   5       28.32       37.12     14.53 o
   3  22   5        0.93        6.45     24.71 o
   0  23   5       10.21       24.06     25.48 o
   1  23   5        1.96        5.41     14.44 o
   2  23   5        3.53       24.16     16.72 o
   3  23   5       30.02       69.24     28.04 o
   0  24   5        4.37       20.67     64.90 o
   1  24   5        7.30       12.69     17.21 o
   2  24   5        2.52       37.12     19.82 o
   0  25   5        5.56       18.99     23.51 o
   1  25   5       16.38       60.47     24.79 o
   2  25   5       15.19       36.24     28.23 o
   0  26   5       60.19       84.39     31.65 o
   1  26   5       39.40       29.72     26.53 o
   1   0   6        6.88       23.13      5.63 o
   2   0   6      401.91      438.72     12.86 o
   3   0   6        3.80        7.33     10.91 o
   4   0   6       47.29       76.66     15.42 o
   5   0   6        0.24      -12.53     19.25 o
   0   1   6     1410.59     1370.48     13.99 o
   1   1   6     8455.17     8718.93     48.59 o
   2   1   6       25.94       33.33      4.55 o
   3   1   6     1304.52     1283.89     20.06 o
   4   1   6      231.53      196.98     14.03 o
   5   1   6       21.77       19.55     18.07 o
   0   2   6    28917.94    21052.53    141.64 o
   1   2   6     1561.89     1489.99     18.94 o
   2   2   6     1809.63     1785.12     18.49 o
   3   2   6        1.46        5.54      6.62 o
   4   2   6       81.20       61.39     10.29 o
   5   2   6       40.07       64.74     15.39 o
   0   3   6      324.66      440.19      8.11 o
   1   3   6      419.55      443.30     12.88 o
   2   3   6      342.32      372.93     10.09 o
   3   3   6       23.72       35.12      6.77 o
   4   3   6        1.30        8.07      8.97 o
   5   3   6       25.27       43.20     14.96 o
   1   4   6      368.01      344.32      8.94 o
   2   4   6     2527.21     2321.80     21.43 o
   3   4   6      228.79      196.45      9.93 o
   4   4   6       67.92       65.38     10.72 o
   5   4   6       31.54       35.15     16.78 o
   0   5   6    12687.20    14109.77    100.35 o
   1   5   6     1290.57     1185.41     12.79 o
   2   5   6      157.43      210.76      7.33 o
   3   5   6       77.76       75.66      7.56 o
   4   5   6      162.94      126.14     13.53 o
   5   5   6       46.92       76.93     18.40 o
   0   6   6       57.20       92.81      6.16 o
   1   6   6      255.31      295.59      7.47 o
   2   6   6      164.80      191.73      7.29 o
   3   6   6       99.81       96.97      8.72 o
   4   6   6       42.88       44.32     10.12 o
   5   6   6       40.93       64.63     17.78 o
   0   7   6      523.56      586.68     12.13 o
   1   7   6     1085.19     1086.76     13.16 o
   2   7   6      754.12      755.18     12.06 o
   3   7   6       41.03       44.10      8.32 o
   4   7   6       51.35       38.02     19.97 o
   5   7   6      166.40      169.22     21.81 o
   0   8   6      825.59      644.65     13.40 o
   1   8   6     1050.79     1118.38     14.08 o
   2   8   6      608.36      656.48     13.12 o
   3   8   6      123.81      136.52     10.15 o
   4   8   6      100.57      107.83     15.13 o
   5   8   6       44.19       55.47     17.78 o
   0   9   6     3493.08     4279.79     41.90 o
   1   9   6      396.19      454.58     10.48 o
   2   9   6      315.09      324.82     10.80 o
   3   9   6       20.04       30.59      8.44 o
   4   9   6       34.64       52.07     13.90 o
   5   9   6       57.39       85.70     22.38 o
   0  10   6    11927.42    12972.25    110.81 o
   1  10   6     1694.00     1865.98     18.32 o
   2  10   6     1561.57     1503.77     20.62 o
   3  10   6      539.08      535.99     20.01 o
   4  10   6      170.03      135.98     17.05 o
   5  10   6       35.05       50.44     23.99 o
   0  11   6      253.73      266.27     11.85 o
   1  11   6      328.13      323.93      9.16 o
   2  11   6       57.69       51.80      7.91 o
   3  11   6      132.78      125.62     12.45 o
   4  11   6        5.19        2.94     12.79 o
   5  11   6       30.38       26.91     32.84 o
   0  12   6       87.51      112.52      9.45 o
   1  12   6      144.45      173.41      8.65 o
   2  12   6      276.59      266.85     13.35 o
   3  12   6      173.63      151.33     13.37 o
   4  12   6       36.08       38.19     17.84 o
   5  12   6       31.40       13.68     29.80 o
   0  13   6      992.15      942.39     20.49 o
   1  13   6      967.43      889.88     17.01 o
   2  13   6       71.64       79.50      9.19 o
   3  13   6      346.77      314.14     21.50 o
   4  13   6       47.67       42.32     16.74 o
   0  14   6        2.91       29.24     10.30 o
   1  14   6       25.85       53.33      7.85 o
   2  14   6        5.01        8.46      7.94 o
   3  14   6       48.35       78.88     11.92 o
   4  14   6       40.20       57.73     19.40 o
   0  15   6      224.08      185.64     15.98 o
   1  15   6      143.92      157.42     10.94 o
   2  15   6      310.97      274.48     14.97 o
   3  15   6       80.57       90.00     13.18 o
   4  15   6      126.36      128.25     24.54 o
   0  16   6      347.39      389.87     21.09 o
   1  16   6     2691.32     2236.61     34.35 o
   2  16   6       83.58      102.65     11.29 o
   3  16   6       82.87       89.49     14.16 o
   4  16   6       76.35      122.40     20.10 o
   0  17   6      273.37      297.90     23.47 o
   1  17   6      135.60      121.19     11.91 o
   2  17   6      142.44      157.06     13.94 o
   3  17   6       25.22       40.04     12.69 o
   4  17   6        7.84       43.60     17.39 o
   0  18   6       25.17       22.20     19.04 o
   1  18   6       58.77       59.75     10.82 o
   2  18   6      124.72       93.88     12.53 o
   3  18   6       52.62       52.97     14.46 o
   4  18   6       10.23       57.45     18.81 o
   0  19   6     1206.22     1054.40     38.48 o
   1  19   6      323.86      286.00     21.55 o
   2  19   6        8.02        3.04     11.17 o
   3  19   6        6.84       55.23     20.44 o
   4  19   6       12.43       17.15     30.70 o
   0  20   6       30.72       24.92     16.25 o
   1  20   6        9.99        5.80     10.66 o
   2  20   6       72.46       71.19     16.02 o
   3  20   6       48.68       71.89     17.43 o
   0  21   6      160.33      217.85     36.54 o
   1  21   6        3.70       -2.00     12.10 o
   2  21   6       45.98       66.46     14.84 o
   3  21   6        0.56       31.94     19.44 o
   0  22   6       15.50      -17.59     19.90 o
   1  22   6       13.85       35.99     18.97 o
   2  22   6       12.28       63.65     15.69 o
   3  22   6       17.76       53.93     18.98 o
   0  23   6        0.15       22.64     57.17 o
   1  23   6        0.16        4.53     13.89 o
   2  23   6        3.09       29.02     15.30 o
   3  23   6        0.13       49.89     26.86 o
   0  24   6       50.43       31.67     25.29 o
   1  24   6       22.62       50.47     17.86 o
   2  24   6        4.67       29.97     18.68 o
   0  25   6       50.86      112.29     52.41 o
   1  25   6        7.81       -5.09     18.71 o
   2  25   6       25.62       59.33     29.73 o
   0  26   6       23.56       18.49     28.06 o
   1  26   6        5.72       -7.24     23.81 o
   1   0   7    20076.53    21410.72    180.08 o
   2   0   7     1940.39     1926.66     24.95 o
   3   0   7       22.57       28.39     11.79 o
   4   0   7      256.66      243.84     19.40 o
   5   0   7      124.27      120.70     23.37 o
   1   1   7     6006.72     5987.48     38.43 o
   2   1   7     4355.89     4172.80     31.33 o
   3   1   7      601.14      607.86     15.90 o
   4   1   7       26.60       48.10      9.71 o
   5   1   7       52.68       81.21     16.59 o
   0   2   7     5545.71     5796.56     44.23 o
   1   2   7     6555.34     6508.52     38.68 o
   2   2   7      396.63      427.07     11.51 o
   3   2   7      213.80      238.56     11.70 o
   4   2   7       48.97       53.83     11.04 o
   5   2   7        4.50       28.85     14.07 o
   1   3   7     2910.36     2890.31     19.80 o
   2   3   7      314.22      361.36     10.03 o
   3   3   7      804.34      839.92     17.69 o
   4   3   7       18.89       31.22      9.77 o
   5   3   7       72.76       84.07     16.42 o
   0   4   7     2374.39     2061.85     21.11 o
   1   4   7       82.42       84.43      5.12 o
   2   4   7       61.76       73.54      5.13 o
   3   4   7        5.84        9.01      6.33 o
   4   4   7       55.91       55.76     10.36 o
   5   4   7       13.71       20.10     16.60 o
   0   5   7     2395.53     1158.00     15.36 o
   1   5   7      746.18      761.57     10.17 o
   2   5   7      305.23      322.52      8.42 o
   3   5   7        7.84        8.53      6.48 o
   4   5   7       83.66       91.00     11.27 o
   5   5   7       44.65       99.62     19.49 o
   0   6   7      214.52      258.76      9.45 o
   1   6   7        8.61       20.70      4.27 o
   2   6   7      476.18      490.92     10.00 o
   3   6   7       23.48       42.03      7.56 o
   4   6   7      231.56      209.73     15.60 o
   5   6   7       85.99      121.56     20.33 o
   0   7   7       32.94        9.09      4.31 o
   1   7   7      403.65      437.77     10.56 o
   2   7   7      164.79      182.09      7.21 o
   3   7   7      101.14       75.37      8.67 o
   4   7   7       65.44       55.72     13.43 o
   5   7   7       68.38       60.72     18.46 o
   0   8   7     1601.71     1916.49     23.80 o
   1   8   7     4631.94     4584.77     36.11 o
   2   8   7      321.11      354.11     10.80 o
   3   8   7       56.05       57.37      8.37 o
   4   8   7      154.85      134.70     16.33 o
   5   8   7       70.30       67.28     18.44 o
   0   9   7       44.71       15.61     11.14 o
   1   9   7      902.85      887.14     14.66 o
   2   9   7      382.47      451.66     12.52 o
   3   9   7       78.40       91.31     10.35 o
   4   9   7        6.79       14.61     12.85 o
   5   9   7       38.50       56.34     19.24 o
   0  10   7     1011.03     1054.97     19.14 o
   1  10   7      246.55      280.65      9.46 o
   2  10   7      263.88      280.20     11.79 o
   3  10   7      153.62      147.00     13.63 o
   4  10   7       74.19       92.25     15.55 o
   5  10   7       71.24       87.48     39.35 o
   0  11   7     2698.15     2738.33     36.96 o
   1  11   7     1027.69     1047.60     13.88 o
   2  11   7      326.30      302.63     12.61 o
   3  11   7      185.52      206.13     14.49 o
   4  11   7       47.81       46.54     14.75 o
   5  11   7        9.14       36.79     22.80 o
   0  12   7     1045.08      950.75     19.50 o
   1  12   7      237.37      246.52     11.00 o
   2  12   7      384.45      432.69     14.70 o
   3  12   7       18.60       27.95     10.17 o
   4  12   7      181.37      161.05     18.24 o
   0  13   7      107.29      124.77     10.43 o
   1  13   7      626.19      624.80     17.03 o
   2  13   7      176.26      161.66     12.97 o
   3  13   7       25.65       27.95     10.09 o
   4  13   7        4.99       48.04     18.48 o
   0  14   7       12.65       37.51     10.61 o
   1  14   7      608.96      648.37     17.03 o
   2  14   7       37.51       47.89      8.66 o
   3  14   7      113.87      121.24     13.14 o
   4  14   7       12.93       75.73     17.09 o
   0  15   7       30.34       23.51      9.73 o
   1  15   7     1647.83     1290.97     21.75 o
   2  15   7      121.84      141.78     12.11 o
   3  15   7       94.17      100.75     14.32 o
   4  15   7       49.54       73.90     16.88 o
   0  16   7       82.51      137.20     19.74 o
   1  16   7      140.79      174.86     12.60 o
   2  16   7       21.30       35.77      8.99 o
   3  16   7        0.22       17.60     11.42 o
   4  16   7       26.69       65.88     18.71 o
   0  17   7       92.01      125.08     18.41 o
   1  17   7      346.00      319.49     16.55 o
   2  17   7       48.25       65.56     11.53 o
   3  17   7       85.31      125.21     15.27 o
   4  17   7       19.10       48.32     17.65 o
   0  18   7      675.82      543.10     29.80 o
   1  18   7      183.65      188.99     14.78 o
   2  18   7       35.66       28.65     11.68 o
   3  18   7       32.83       72.02     17.11 o
   4  18   7       19.07       64.52     19.55 o
   0  19   7       33.43       57.55     16.19 o
   1  19   7      399.57      309.22     19.50 o
   2  19   7      158.29      132.75     19.86 o
   3  19   7       41.15       72.56     14.83 o
   4  19   7       16.57       39.51     35.96 o
   0  20   7        0.00       -2.67     13.93 o
   1  20   7        8.91       26.59     12.50 o
   2  20   7       29.44       49.14     14.32 o
   3  20   7       32.49       58.44     18.53 o
   0  21   7        0.97       20.82     19.44 o
   1  21   7       42.31       42.53     13.59 o
   2  21   7       36.31       54.46     14.31 o
   3  21   7       19.84       44.93     34.68 o
   0  22   7        0.00       48.94     25.52 o
   1  22   7       70.78       60.26     20.58 o
   2  22   7       28.53       54.05     17.84 o
   3  22   7       48.73       68.06     19.52 o
   0  23   7      131.03       90.27     29.17 o
   1  23   7        3.82       37.37     15.90 o
   2  23   7       37.87       40.71     17.95 o
   3  23   7       11.38       73.58     27.01 o
   0  24   7      124.01       86.28     41.71 o
   1  24   7        4.83        7.13     15.38 o
   2  24   7       36.18       26.84     18.98 o
   0  25   7       64.30       15.26     25.48 o
   1  25   7        5.05        0.31     17.84 o
   2  25   7       20.93      -24.61     26.61 o
   0  26   7       40.32       74.22     30.44 o
   1  26   7       10.49      114.25     43.20 o
   1   0   8    16227.05    15739.30    122.79 o
   2   0   8    11306.79    10798.95     96.29 o
   3   0   8     1235.86     1033.22     29.29 o
   4   0   8        2.54       29.61     12.78 o
   5   0   8       44.58       34.11     20.46 o
   0   1   8     3201.96     3290.58     28.33 o
   1   1   8     5537.76     5944.06     36.05 o
   2   1   8      300.61      363.94      9.50 o
   3   1   8      197.95      235.80     11.70 o
   4   1   8      306.38      288.51     15.37 o
   5   1   8       78.50       94.75     17.35 o
   1   2   8     5557.28     5226.83     34.12 o
   2   2   8      869.83      827.01     12.70 o
   3   2   8      273.55      237.87     11.66 o
   4   2   8       72.27       45.57     11.02 o
   5   2   8       13.96       42.62     13.90 o
   0   3   8      757.95      646.83     10.85 o
   1   3   8     7430.02     7173.92     40.21 o
   2   3   8     2429.04     2393.81     23.46 o
   3   3   8     1070.07      916.60     17.36 o
   4   3   8      137.71      102.69     10.74 o
   5   3   8       13.89       15.58     26.83 o
   1   4   8     1605.17     1574.51     16.11 o
   2   4   8      606.00      580.68     11.30 o
   3   4   8      543.18      566.77     17.82 o
   4   4   8       57.45       46.72     10.23 o
   5   4   8        6.74       30.14     20.67 o
   0   5   8      208.11      275.23     13.44 o
   1   5   8      283.62      279.29      8.04 o
   2   5   8      390.15      428.11      9.20 o
   3   5   8       63.21       63.88      8.47 o
   4   5   8       69.72       63.09     10.79 o
   5   5   8        0.86        8.21     16.09 o
   1   6   8      397.58      408.02      9.82 o
   2   6   8      578.77      613.56     10.62 o
   3   6   8       21.56       33.62      7.32 o
   4   6   8       45.88       47.04     12.06 o
   5   6   8       44.31       57.14     16.85 o
   0   7   8      410.84      480.95     11.10 o
   1   7   8      786.18      771.92     12.75 o
   2   7   8      233.33      234.83      9.21 o
   3   7   8      118.86      119.69      9.61 o
   4   7   8      102.87       74.74     13.82 o
   5   7   8       19.33       44.72     18.23 o
   0   8   8      194.50      332.98     10.50 o
   1   8   8      836.08      924.96     14.65 o
   2   8   8      139.57      145.46      7.92 o
   3   8   8      130.78      105.56     10.43 o
   4   8   8       29.71       36.62     13.11 o
   5   8   8       92.95       92.44     19.66 o
   0   9   8      720.72      590.51     16.46 o
   1   9   8     1730.99     1701.34     20.50 o
   2   9   8      338.59      402.06     11.65 o
   3   9   8      318.42      327.01     15.45 o
   4   9   8       18.20       22.50     12.89 o
   5   9   8       52.10       65.37     19.09 o
   0  10   8      633.20      628.00     16.63 o
   1  10   8      280.41      321.97     11.15 o
   2  10   8      569.77      545.28     14.92 o
   3  10   8      238.34      218.16     13.51 o
   4  10   8       86.68       64.14     14.98 o
   5  10   8       35.80       34.50     20.87 o
   0  11   8        2.09        3.14      6.43 o
   1  11   8       19.75       13.49      5.69 o
   2  11   8      169.44      164.08     10.44 o
   3  11   8      189.51      173.48     14.75 o
   4  11   8       16.62       -0.18     13.30 o
   5  11   8       72.09      116.88     35.59 o
   0  12   8        3.61        0.51      7.43 o
   1  12   8      199.84      253.01     11.32 o
   2  12   8      214.49      192.34     11.30 o
   3  12   8      199.82      222.90     15.22 o
   4  12   8       85.92      110.16     18.67 o
   5  12   8        6.18      169.81     45.94 o
   0  13   8       33.54       35.37      7.50 o
   1  13   8      394.85      414.99     14.01 o
   2  13   8      277.89      252.23     12.82 o
   3  13   8       21.70       56.62     12.89 o
   4  13   8       88.17      126.90     21.38 o
   0  14   8       77.50       92.50     11.75 o
   1  14   8      403.45      425.88     16.20 o
   2  14   8      131.55      127.41     11.38 o
   3  14   8      105.94      136.52     14.16 o
   4  14   8       80.50       87.63     17.96 o
   0  15   8        0.01       -0.22      9.59 o
   1  15   8       31.66       58.01      8.76 o
   2  15   8       33.28       30.61      9.32 o
   3  15   8      109.79       98.33     14.99 o
   4  15   8       29.53       86.51     18.87 o
   0  16   8      181.46      202.54     19.56 o
   1  16   8      504.64      464.44     19.23 o
   2  16   8      309.92      254.98     14.83 o
   3  16   8       81.40       91.30     14.17 o
   4  16   8       13.74       44.09     17.00 o
   0  17   8      131.29      146.99     19.57 o
   1  17   8      203.20      183.91     14.61 o
   2  17   8       20.32       28.43     10.28 o
   3  17   8      207.35      210.31     18.29 o
   4  17   8        3.20       64.68     18.03 o
   0  18   8      161.74      159.17     20.02 o
   1  18   8       68.85       70.72     10.36 o
   2  18   8      101.04       74.66     16.87 o
   3  18   8       61.41       63.95     16.18 o
   4  18   8       30.11       59.94     18.27 o
   0  19   8      195.26      187.05     21.80 o
   1  19   8      301.94      271.07     17.28 o
   2  19   8       37.94       45.87     16.80 o
   3  19   8       22.12       27.91     14.50 o
   4  19   8        1.41       41.68     38.43 o
   0  20   8       25.19       44.97     16.37 o
   1  20   8      300.77      301.38     22.04 o
   2  20   8       43.98       57.31     15.19 o
   3  20   8      107.32       93.70     17.96 o
   0  21   8        8.91       27.87     17.50 o
   1  21   8       21.86       29.30     13.44 o
   2  21   8        0.06       34.42     14.20 o
   3  21   8       26.62       59.02     21.88 o
   0  22   8      101.43      113.92     29.03 o
   1  22   8        4.39       -1.37     12.79 o
   2  22   8        6.19       36.77     18.69 o
   3  22   8        9.45       43.53     19.94 o
   0  23   8       49.54       49.96     26.57 o
   1  23   8       16.58        4.57     14.67 o
   2  23   8        3.28       40.18     16.67 o
   3  23   8        1.98       91.31     29.28 o
   0  24   8       15.30        6.57     25.67 o
   1  24   8       17.34       38.62     16.37 o
   2  24   8        1.08       11.78     18.09 o
   0  25   8       33.53       43.61     49.13 o
   1  25   8       85.13       51.58     20.61 o
   2  25   8        9.88       21.05     26.34 o
   0  26   8       89.33       63.81     32.93 o
   1  26   8       35.80        5.56     25.29 o
   1   0   9        4.40        6.98      7.82 o
   2   0   9       33.15       39.99      8.54 o
   3   0   9      166.57      208.69     15.76 o
   4   0   9        7.25       43.25     12.26 o
   5   0   9       49.97       81.09     34.16 o
   1   1   9     3703.61     3644.05     25.12 o
   2   1   9     5674.39     5521.62     38.46 o
   3   1   9      757.34      749.54     16.64 o
   4   1   9       40.92       49.04      9.49 o
   5   1   9       73.98       65.00     15.22 o
   0   2   9     1967.90     1811.31     19.50 o
   1   2   9     1238.96     1019.32     11.42 o
   2   2   9     2637.58     2521.21     23.54 o
   3   2   9      296.19      324.18     13.10 o
   4   2   9      250.36      244.01     15.08 o
   5   2   9       55.85       70.35     19.26 o
   1   3   9     1827.78     1556.36     13.45 o
   2   3   9      220.85      267.10      9.01 o
   3   3   9      219.88      225.32     11.49 o
   4   3   9       61.41       53.53      9.40 o
   5   3   9        4.19       48.67     18.08 o
   0   4   9      329.73      265.67      7.98 o
   1   4   9     3340.40     3167.41     28.80 o
   2   4   9     3272.46     3116.26     26.71 o
   3   4   9       76.11       77.20      9.65 o
   4   4   9       25.08       31.50     10.04 o
   5   4   9       34.53       46.86     17.18 o
   1   5   9      426.04      451.66     11.11 o
   2   5   9      616.14      577.00     12.70 o
   3   5   9      193.31      211.43     12.81 o
   4   5   9      168.34      151.19     13.37 o
   5   5   9       49.14       41.30     17.52 o
   0   6   9      548.16      486.71     14.14 o
   1   6   9     1612.19     1532.63     17.46 o
   2   6   9      296.08      372.20     11.20 o
   3   6   9       16.20       20.40      7.53 o
   4   6   9       74.46       57.69     12.02 o
   5   6   9        4.72       24.13     19.97 o
   0   7   9      185.63      338.54      9.94 o
   1   7   9     5343.60     5136.65     38.55 o
   2   7   9      726.85      765.44     13.02 o
   3   7   9       25.09       25.53      7.83 o
   4   7   9       89.97       67.56     13.97 o
   5   7   9       30.53       17.65     17.28 o
   0   8   9      175.93      262.71     12.07 o
   1   8   9       96.03      115.49      7.27 o
   2   8   9       82.29       77.85      6.76 o
   3   8   9      742.05      701.19     20.01 o
   4   8   9        2.17       -5.79     12.11 o
   5   8   9       33.67       95.52     20.19 o
   0   9   9     3063.13     3364.69     35.64 o
   1   9   9       14.44       18.18      5.61 o
   2   9   9       48.05       65.86      7.65 o
   3   9   9      129.38      123.74     11.80 o
   4   9   9      122.86       76.31     15.22 o
   5   9   9       79.85       98.36     20.11 o
   0  10   9      463.62      496.38     13.85 o
   1  10   9     2773.31     2483.66     27.51 o
   2  10   9     1395.62     1256.53     27.55 o
   3  10   9      438.18      433.32     18.44 o
   4  10   9       64.27       66.41     14.86 o
   5  10   9       31.17       14.18     44.32 o
   0  11   9       74.46       99.24      8.56 o
   1  11   9      374.62      463.41     13.39 o
   2  11   9      100.33       92.92      8.85 o
   3  11   9      115.44      116.44     11.61 o
   4  11   9       82.95       73.68     17.06 o
   5  11   9        3.34       43.29     29.35 o
   0  12   9      788.41      749.49     17.57 o
   1  12   9      317.84      338.92     12.54 o
   2  12   9      290.26      288.88     13.28 o
   3  12   9        2.61       35.89     10.08 o
   4  12   9      147.08      139.01     17.90 o
   5  12   9        7.59       67.51     39.55 o
   0  13   9      149.07      189.28     14.24 o
   1  13   9      582.38      566.96     15.68 o
   2  13   9      183.75      171.50     11.51 o
   3  13   9       47.55       52.93     11.08 o
   4  13   9      242.74      263.70     23.51 o
   0  14   9       28.95       50.24     10.56 o
   1  14   9       25.27       22.62      7.33 o
   2  14   9      166.66      170.05     11.89 o
   3  14   9       57.91       57.20     11.55 o
   4  14   9       84.09      134.50     19.18 o
   0  15   9     2878.80     2236.66     45.50 o
   1  15   9      541.52      513.53     16.48 o
   2  15   9      138.74      111.89     12.41 o
   3  15   9       54.18       70.53     13.22 o
   4  15   9       35.61       80.03     18.64 o
   0  16   9      772.84      803.79     33.01 o
   1  16   9     1531.50     1361.11     25.33 o
   2  16   9       31.89       32.58     10.44 o
   3  16   9       23.27       29.84     12.16 o
   4  16   9       24.92       27.83     16.53 o
   0  17   9      302.92      345.40     26.67 o
   1  17   9       20.61        2.45      9.33 o
   2  17   9       96.02      117.55     12.97 o
   3  17   9       12.69       45.29     17.86 o
   4  17   9       34.44       39.02     17.58 o
   0  18   9     1258.69     1101.59     36.57 o
   1  18   9      204.45      183.67     13.76 o
   2  18   9      454.59      415.17     24.51 o
   3  18   9       28.96       36.56     16.12 o
   4  18   9        6.19       -0.15     19.95 o
   0  19   9     1387.08     1051.22     38.33 o
   1  19   9       51.33       53.87     12.43 o
   2  19   9       23.33       25.97     13.34 o
   3  19   9       54.61       76.17     16.64 o
   4  19   9        9.71      -38.16     38.16 o
   0  20   9      132.41       84.28     17.68 o
   1  20   9       19.31       13.46     12.86 o
   2  20   9        7.04       16.13     13.96 o
   3  20   9       19.26       33.59     15.24 o
   0  21   9       15.74       12.85     14.94 o
   1  21   9      118.44      105.08     16.07 o
   2  21   9       85.36       85.58     15.76 o
   3  21   9       37.99       34.76     25.73 o
   0  22   9        8.20       -4.52     20.36 o
   1  22   9       40.07       26.92     17.09 o
   2  22   9        7.26       14.00     13.97 o
   3  22   9       32.13       57.45     22.25 o
   0  23   9       86.57      122.19     31.07 o
   1  23   9        1.42      -12.66     13.69 o
   2  23   9        5.55       28.05     21.70 o
   3  23   9       13.38       49.12     27.61 o
   0  24   9       45.67       49.06     44.90 o
   1  24   9       55.45       58.78     17.90 o
   2  24   9       49.13       49.47     18.62 o
   0  25   9        4.62       28.47     28.09 o
   1  25   9       23.77       49.42     19.06 o
   2  25   9        0.84       20.19     27.10 o
   0  26   9       11.73        7.93     89.63 o
   1  26   9       18.27       73.09     41.89 o
   0   0  10    36878.56    46746.70    434.80 o
   1   0  10     9652.89     9501.98     80.61 o
   2   0  10    10766.58    10202.92     92.86 o
   3   0  10       77.16       63.23     11.53 o
   4   0  10      110.13       66.81     13.62 o
   5   0  10       14.66       49.69     27.29 o
   0   1  10      244.00      301.40     13.19 o
   1   1  10      350.89      292.84      7.38 o
   2   1  10     1897.53     2026.88     22.15 o
   3   1  10      309.41      323.65     13.01 o
   4   1  10      100.69       78.26     10.43 o
   5   1  10       21.20       39.96     14.74 o
   0   2  10     1727.60     3274.24     37.11 o
   1   2  10      266.23      335.09      7.44 o
   2   2  10     3267.53     3475.52     28.40 o
   3   2  10        3.81       24.46      7.14 o
   4   2  10       43.52       48.12     10.41 o
   5   2  10       13.64       35.74     16.03 o
   0   3  10     2316.37     2379.11     24.25 o
   1   3  10     8693.20     8605.41     50.14 o
   2   3  10      424.02      499.51     12.08 o
   3   3  10      531.52      544.64     15.72 o
   4   3  10      254.23      212.74     14.64 o
   5   3  10       28.39       28.89     16.29 o
   1   4  10      209.34      207.38      6.23 o
   2   4  10      671.80      663.36     11.95 o
   3   4  10       36.84       44.59      8.22 o
   4   4  10        5.70       19.79      8.80 o
   5   4  10       21.06       19.75     26.52 o
   0   5  10     1355.84     1743.86     20.36 o
   1   5  10     2105.50     2091.27     20.32 o
   2   5  10      320.32      326.27     10.80 o
   3   5  10      129.19      143.55     10.54 o
   4   5  10      123.08      111.47     12.30 o
   5   5  10       80.81       37.04     18.95 o
   0   6  10      832.54      532.23     13.92 o
   1   6  10     1707.18     1811.69     21.42 o
   2   6  10      576.11      636.86     13.66 o
   3   6  10      110.68      102.07      9.76 o
   4   6  10       18.77       35.97     10.37 o
   5   6  10        0.15        8.76     24.23 o
   0   7  10        0.04        3.12      5.09 o
   1   7  10       43.48       57.87      5.86 o
   2   7  10       23.40       34.97      6.36 o
   3   7  10        4.93        9.35      8.46 o
   4   7  10       55.60       76.58     12.79 o
   5   7  10       45.61       39.32     18.43 o
   0   8  10      451.55      287.76     10.03 o
   1   8  10     1847.35     2027.87     22.22 o
   2   8  10      223.31      194.84      8.75 o
   3   8  10      182.68      203.31     14.63 o
   4   8  10       62.57       79.67     19.72 o
   5   8  10       22.90       52.02     20.46 o
   0   9  10     1707.44     1825.72     30.37 o
   1   9  10     3589.54     3370.66     31.03 o
   2   9  10      367.66      425.63     13.35 o
   3   9  10       22.39       29.90      9.04 o
   4   9  10        5.68       -9.22     15.26 o
   5   9  10        5.89        1.62     19.39 o
   0  10  10       13.03       20.74      8.11 o
   1  10  10       37.15       52.49      6.52 o
   2  10  10       45.06       39.54      7.49 o
   3  10  10       26.29       20.01      8.58 o
   4  10  10       18.89       23.58     15.72 o
   5  10  10        3.84       38.00     24.48 o
   0  11  10      130.05      147.76     14.07 o
   1  11  10       82.81      110.62      8.46 o
   2  11  10      116.81      137.11      9.91 o
   3  11  10       55.35       60.21     11.32 o
   4  11  10       51.38       62.20     18.28 o
   5  11  10       28.08      139.68     44.05 o
   0  12  10      747.66      713.49     20.41 o
   1  12  10      412.20      438.83     18.16 o
   2  12  10      313.60      284.39     13.16 o
   3  12  10      651.56      598.72     22.18 o
   4  12  10       73.98       86.97     15.93 o
   5  12  10       34.93       74.52     41.80 o
   0  13  10       12.18       17.78     10.52 o
   1  13  10       27.82       32.79      7.16 o
   2  13  10      203.37      223.01     13.54 o
   3  13  10       16.57       27.44     10.43 o
   4  13  10       92.28      104.88     16.75 o
   0  14  10     3444.20     3044.54     46.00 o
   1  14  10      450.26      517.26     16.03 o
   2  14  10       61.38       64.99     12.52 o
   3  14  10       59.27       76.84     12.01 o
   4  14  10       49.69       43.81     28.14 o
   0  15  10     4357.39     3615.91     62.76 o
   1  15  10       45.24       56.26      9.40 o
   2  15  10      122.92      119.42     11.62 o
   3  15  10       61.76       40.54     12.37 o
   4  15  10       46.33       60.65     19.80 o
   0  16  10      448.74      485.08     31.99 o
   1  16  10      266.58      255.04     15.09 o
   2  16  10       71.57       58.61     12.74 o
   3  16  10       36.22       52.69     16.66 o
   4  16  10       16.88       82.13     18.60 o
   0  17  10     5823.15     5068.11    131.51 o
   1  17  10      324.71      342.42     16.90 o
   2  17  10      115.66      133.46     14.86 o
   3  17  10      150.54      157.81     17.57 o
   4  17  10        6.98       23.93     19.91 o
   0  18  10     1203.40     1074.18     36.27 o
   1  18  10       67.93       51.13     11.27 o
   2  18  10       68.59       99.26     15.11 o
   3  18  10       36.50       33.55     13.56 o
   4  18  10        8.33        5.11     32.23 o
   0  19  10      436.14      355.22     27.31 o
   1  19  10       16.43       15.02     11.12 o
   2  19  10       64.71       77.22     15.53 o
   3  19  10      110.32      131.60     20.13 o
   4  19  10       29.67       39.16     48.54 o
   0  20  10       16.32       15.36     14.82 o
   1  20  10       51.31       63.47     14.15 o
   2  20  10        9.18       18.24     13.01 o
   3  20  10      184.36      244.91     27.73 o
   0  21  10        4.37       10.40     15.32 o
   1  21  10       11.69        4.78     12.86 o
   2  21  10       12.95       24.47     13.62 o
   3  21  10        4.02       57.71     16.86 o
   0  22  10        0.34        3.26     19.14 o
   1  22  10       37.54       36.82     14.32 o
   2  22  10        0.24       21.98     15.28 o
   3  22  10       60.53       62.18     38.63 o
   0  23  10        3.16       -8.62     20.44 o
   1  23  10        5.36       37.97     14.46 o
   2  23  10       19.24       45.85     18.14 o
   3  23  10       35.82       95.74     57.89 o
   0  24  10        2.77       36.63     27.49 o
   1  24  10        0.09       19.47     15.65 o
   2  24  10        3.45       48.84     17.74 o
   0  25  10       50.70       40.50     27.71 o
   1  25  10       16.07        7.92     16.17 o
   2  25  10       10.14       16.84     28.97 o
   0  26  10       35.49       18.61     42.52 o
   1  26  10       27.21       68.59     44.23 o
   1   0  11      169.73      147.25      8.43 o
   2   0  11     1674.48     1668.50     28.41 o
   3   0  11       51.77       70.05     17.69 o
   4   0  11        4.84       -8.61     13.19 o
   5   0  11       27.56       28.11     25.41 o
   0   1  11       99.56      108.16      6.87 o
   1   1  11      841.93      765.78     10.26 o
   2   1  11     4839.05     4671.98     39.60 o
   3   1  11      370.51      349.24     13.63 o
   4   1  11       90.31      113.19     11.60 o
   5   1  11      174.05      153.23     20.75 o
   0   2  11     3794.90     3392.68     31.55 o
   1   2  11      998.53      869.25     10.98 o
   2   2  11     5071.81     4920.81     37.60 o
   3   2  11     1189.68     1025.70     18.59 o
   4   2  11       32.54       30.51      9.39 o
   5   2  11       34.86       38.55     17.13 o
   0   3  11     2181.85     1158.07     16.09 o
   1   3  11      960.59      924.39     10.35 o
   2   3  11      794.15      704.16     12.27 o
   3   3  11        9.01       18.03      6.99 o
   4   3  11       19.16        9.66      9.69 o
   5   3  11        1.85       -8.69     14.42 o
   0   4  11     2800.51     2775.15     27.81 o
   1   4  11      542.44      512.30      8.58 o
   2   4  11      376.22      502.50     11.35 o
   3   4  11      132.51      139.01     10.75 o
   4   4  11       81.18       81.24     10.67 o
   5   4  11       16.46       36.58     20.59 o
   0   5  11     2256.87     3160.09     31.09 o
   1   5  11      834.37      824.35     12.48 o
   2   5  11      161.00      210.06      8.66 o
   3   5  11      415.52      386.34     20.58 o
   4   5  11      112.25      126.95     14.55 o
   5   5  11       28.61       47.98     17.11 o
   0   6  11      364.16      342.44     14.54 o
   1   6  11       35.72       30.01      4.82 o
   2   6  11       13.88        4.83      4.41 o
   3   6  11       18.39       30.07      8.59 o
   4   6  11       18.28       27.57     10.08 o
   5   6  11        3.88       15.85     18.38 o
   0   7  11      160.31      308.29     15.46 o
   1   7  11     2775.80     2680.27     25.56 o
   2   7  11      450.28      498.04     11.54 o
   3   7  11      306.25      316.46     17.16 o
   4   7  11      280.02      218.94     15.59 o
   5   7  11       67.91       85.51     20.90 o
   0   8  11       23.80       12.88      6.33 o
   1   8  11      587.57      660.26     13.07 o
   2   8  11      107.55      147.32      8.96 o
   3   8  11      243.68      260.35     15.28 o
   4   8  11       22.98       36.00     11.67 o
   5   8  11        3.22       24.84     20.11 o
   0   9  11     1192.56      963.26     21.15 o
   1   9  11     1487.41     1445.38     19.25 o
   2   9  11       23.01       25.73      6.70 o
   3   9  11       43.81       38.67      9.82 o
   4   9  11      120.50      126.98     18.12 o
   5   9  11       20.88       57.50     21.56 o
   0  10  11      163.56      143.80      8.90 o
   1  10  11      303.89      375.88     13.56 o
   2  10  11      390.50      428.10     15.63 o
   3  10  11      654.03      650.95     21.89 o
   4  10  11       35.15       35.40     17.91 o
   5  10  11       13.87       74.21     21.12 o
   0  11  11      203.38      270.32     11.73 o
   1  11  11       66.18       83.48      7.81 o
   2  11  11      174.73      193.77     13.68 o
   3  11  11        9.77       32.26      9.11 o
   4  11  11       47.28       34.16     13.94 o
   5  11  11       11.40       87.23     30.17 o
   0  12  11       10.54        2.46      8.20 o
   1  12  11      158.21      179.06     10.30 o
   2  12  11      300.65      300.16     14.66 o
   3  12  11      228.14      190.12     17.23 o
   4  12  11       49.37       68.68     16.48 o
   5  12  11       21.53       74.88     43.78 o
   0  13  11       49.09       85.47     11.82 o
   1  13  11      176.70      165.02     10.68 o
   2  13  11      208.33      231.86     13.91 o
   3  13  11      288.55      268.63     17.49 o
   4  13  11       13.45       16.51     15.58 o
   0  14  11      252.50      221.77     15.88 o
   1  14  11       41.34       50.88      8.57 o
   2  14  11       77.00       74.82     10.58 o
   3  14  11        9.84       39.47     10.78 o
   4  14  11        4.87       33.02     16.13 o
   0  15  11     1677.18     1588.31     40.07 o
   1  15  11       35.60       41.31      9.49 o
   2  15  11       62.67       85.22     10.82 o
   3  15  11       39.38       28.49     11.08 o
   4  15  11       50.46       51.91     18.03 o
   0  16  11     2754.03     2196.35     48.40 o
   1  16  11      818.29      789.28     21.99 o
   2  16  11      117.56      146.62     14.04 o
   3  16  11      270.89      243.96     17.68 o
   4  16  11        5.80       65.79     17.64 o
   0  17  11      547.97      532.42     30.13 o
   1  17  11      158.81      134.83     12.70 o
   2  17  11       15.42       15.46     10.85 o
   3  17  11       23.10       34.12     13.00 o
   4  17  11       17.65       72.70     18.33 o
   0  18  11      877.52      715.70     33.77 o
   1  18  11       38.74       47.16     11.17 o
   2  18  11      205.26      215.04     17.92 o
   3  18  11       39.52       55.42     14.89 o
   4  18  11        0.29       17.32     38.93 o
   0  19  11      181.08      224.10     23.32 o
   1  19  11      133.73      117.90     13.83 o
   2  19  11       28.70       16.80     12.72 o
   3  19  11       37.86       26.58     20.30 o
   4  19  11       11.04       52.50     45.49 o
   0  20  11       21.85        2.19     14.91 o
   1  20  11       15.37       26.54     11.78 o
   2  20  11       27.07       20.40     13.51 o
   3  20  11       27.28       50.01     18.40 o
   0  21  11       17.42       59.58     17.64 o
   1  21  11      135.43      126.82     17.24 o
   2  21  11       44.72       29.99     18.97 o
   3  21  11       21.60       73.08     19.89 o
   0  22  11        0.00        9.50     15.86 o
   1  22  11       37.33       33.44     13.36 o
   2  22  11        4.15       21.41     16.08 o
   3  22  11        7.97       52.86     33.50 o
   0  23  11        7.05       22.51     23.44 o
   1  23  11        0.38       30.38     15.61 o
   2  23  11        2.65       16.91     17.55 o
   0  24  11        5.42        6.77     23.96 o
   1  24  11       11.60       50.91     16.91 o
   2  24  11        3.59       16.52     17.86 o
   0  25  11       42.80       23.67     27.33 o
   1  25  11       25.69        5.13     16.64 o
   0  26  11        6.75      -31.64     34.88 o
   1  26  11        2.26       28.68     33.26 o
   0   0  12      723.24      290.28     13.64 o
   1   0  12       97.24      101.80      6.64 o
   2   0  12     2266.51     2320.87     34.92 o
   3   0  12      579.72      541.86     28.89 o
   4   0  12        0.85       18.51     13.30 o
   5   0  12      113.85       75.91     23.29 o
   0   1  12       25.33       52.73      6.07 o
   1   1  12      896.59      770.98     10.54 o
   2   1  12     1414.90     1248.00     17.89 o
   3   1  12      757.46      776.83     18.42 o
   4   1  12       43.77       31.95     10.54 o
   5   1  12       25.99       19.50     15.46 o
   0   2  12     2998.99     1577.95     19.71 o
   1   2  12      765.86      813.52     10.05 o
   2   2  12       97.09      143.18      7.64 o
   3   2  12      157.18      185.15     10.89 o
   4   2  12       77.20       67.28     10.66 o
   5   2  12       74.66       60.66     21.80 o
   0   3  12       60.37       61.44      6.08 o
   1   3  12     1560.88     1532.37     14.09 o
   2   3  12     1374.08     1340.93     16.74 o
   3   3  12      343.66      304.85     14.02 o
   4   3  12      190.67      162.21     13.13 o
   5   3  12        8.04       32.75     15.55 o
   0   4  12       24.44       18.02      6.91 o
   1   4  12      309.90      303.90      9.91 o
   2   4  12     1388.33     1277.38     16.47 o
   3   4  12       71.68       52.26      9.52 o
   4   4  12       27.81       42.48     10.49 o
   5   4  12        6.07       13.47     20.46 o
   0   5  12      728.88      705.01     12.95 o
   1   5  12      702.77      691.84     11.70 o
   2   5  12      512.30      535.04     11.54 o
   3   5  12       81.75       53.67     10.22 o
   4   5  12       26.09       23.59      9.92 o
   5   5  12       31.15       70.61     20.16 o
   0   6  12     4401.11     3756.62     42.50 o
   1   6  12     3246.83     3226.69     28.26 o
   2   6  12       69.05       72.76     10.94 o
   3   6  12      464.53      403.39     17.43 o
   4   6  12      156.15      167.86     15.26 o
   5   6  12       21.35       33.01     20.41 o
   0   7  12     1295.57     1318.51     23.22 o
   1   7  12     1604.27     1561.88     18.99 o
   2   7  12       92.88       87.29      7.46 o
   3   7  12       94.79       98.86     12.31 o
   4   7  12        8.64       50.03     11.84 o
   5   7  12        1.70       29.62     22.27 o
   0   8  12      219.66      157.48     11.08 o
   1   8  12      658.10      714.59     13.33 o
   2   8  12     1214.79     1055.11     19.36 o
   3   8  12      200.37      193.64     15.78 o
   4   8  12       46.87       58.34     15.82 o
   5   8  12        9.49       74.10     28.95 o
   0   9  12     1393.19     1301.96     24.73 o
   1   9  12      752.54      706.47     13.91 o
   2   9  12       16.60       28.86      7.69 o
   3   9  12       11.77       15.95      9.26 o
   4   9  12      214.46      200.41     16.96 o
   5   9  12        8.08       32.12     18.25 o
   0  10  12        1.09       13.96      5.70 o
   1  10  12      747.00      741.79     14.89 o
   2  10  12      205.28      193.15     11.99 o
   3  10  12      230.31      219.85     15.05 o
   4  10  12       16.99       29.36     16.20 o
   5  10  12       14.91       50.14     23.36 o
   0  11  12      631.19      596.24     19.71 o
   1  11  12      174.30      206.97     10.46 o
   2  11  12      553.32      555.01     17.79 o
   3  11  12      542.22      482.59     20.20 o
   4  11  12       18.51       55.94     17.91 o
   5  11  12       13.76       34.00     32.31 o
   0  12  12       63.24       66.31     10.76 o
   1  12  12       61.75       75.29      8.22 o
   2  12  12        9.27        4.05      7.77 o
   3  12  12      603.47      494.46     21.03 o
   4  12  12       38.96       46.61     18.98 o
   5  12  12       16.57       39.64     40.18 o
   0  13  12       83.10      125.40     13.31 o
   1  13  12      198.58      214.76     11.65 o
   2  13  12      102.29      104.70     11.31 o
   3  13  12       56.90       44.19     11.13 o
   4  13  12       83.26       89.41     16.74 o
   0  14  12      218.93      303.26     21.94 o
   1  14  12      516.82      550.43     18.23 o
   2  14  12      309.65      275.14     15.30 o
   3  14  12       65.48       73.97     12.33 o
   4  14  12       39.71       41.69     15.52 o
   0  15  12      109.87      132.74     18.32 o
   1  15  12      637.08      555.93     19.17 o
   2  15  12      219.05      214.93     14.07 o
   3  15  12      196.22      208.60     20.84 o
   4  15  12        2.88       15.99     17.03 o
   0  16  12       42.61       54.04     21.50 o
   1  16  12        7.82       -1.67      8.50 o
   2  16  12       11.91       11.86      8.99 o
   3  16  12        8.04       35.49     11.94 o
   4  16  12       11.09       39.78     17.05 o
   0  17  12      633.45      576.95     30.71 o
   1  17  12      348.52      373.01     17.64 o
   2  17  12        7.52       22.94     12.10 o
   3  17  12       13.85       29.25     14.47 o
   4  17  12       19.75       49.19     17.29 o
   0  18  12       86.76      100.81     18.49 o
   1  18  12      246.82      232.19     17.75 o
   2  18  12       52.18       41.84     12.82 o
   3  18  12       18.79       50.90     15.74 o
   4  18  12       38.79       24.68     23.42 o
   0  19  12       63.42       87.72     17.93 o
   1  19  12       74.08       64.46     12.37 o
   2  19  12       19.98       25.95     13.58 o
   3  19  12      102.41      124.39     19.22 o
   0  20  12       40.95       52.38     16.92 o
   1  20  12       47.70       25.91     12.23 o
   2  20  12       42.14       57.01     14.72 o
   3  20  12        0.89       29.19     15.91 o
   0  21  12        0.40       15.69     20.76 o
   1  21  12       17.88       17.57     13.38 o
   2  21  12       37.74       39.26     24.34 o
   3  21  12       60.62       68.54     18.21 o
   0  22  12       82.93      104.07     21.41 o
   1  22  12       10.81       24.12     13.68 o
   2  22  12        4.02        8.18     16.00 o
   3  22  12       51.06      112.56     24.24 o
   0  23  12        4.48       25.82     30.83 o
   1  23  12       55.63       63.82     16.23 o
   2  23  12       17.09       -1.44     16.65 o
   0  24  12        0.63       11.47     25.36 o
   1  24  12       52.34       52.04     16.91 o
   2  24  12        3.17        6.11     19.03 o
   0  25  12        1.66       22.66     26.89 o
   1  25  12       10.01       18.46     17.07 o
   2  25  12       18.56       54.75     51.87 o
   0  26  12        5.34       33.44     43.15 o
   1   0  13      730.86      674.19     13.16 o
   2   0  13      755.50      794.29     19.99 o
   3   0  13      963.26      855.09     28.66 o
   4   0  13      129.63      108.02     17.51 o
   5   0  13       37.42       64.01     21.78 o
   0   1  13       38.52       40.70      8.26 o
   1   1  13     2798.88     2715.30     20.36 o
   2   1  13      588.47      603.61     13.34 o
   3   1  13       33.86       41.03      9.63 o
   4   1  13       94.57       96.51     11.53 o
   5   1  13       36.75       28.27     15.18 o
   0   2  13      332.25      274.53      9.74 o
   1   2  13      283.37      288.29      6.85 o
   2   2  13     1442.09     1391.13     16.87 o
   3   2  13      577.21      495.55     17.85 o
   4   2  13      236.85      204.11     15.44 o
   5   2  13       29.30       22.18     15.60 o
   0   3  13      914.84     1481.07     19.56 o
   1   3  13      414.02      468.64      8.08 o
   2   3  13     3797.55     3606.53     29.97 o
   3   3  13      934.46      740.58     19.21 o
   4   3  13      116.99       90.67     12.08 o
   5   3  13       34.01       68.87     17.53 o
   0   4  13       24.62       32.32      5.39 o
   1   4  13     1765.10     1596.23     14.76 o
   2   4  13     3187.46     3076.08     27.27 o
   3   4  13      289.70      284.18     14.08 o
   4   4  13       71.56       66.02     11.87 o
   5   4  13        2.20        6.73     15.82 o
   0   5  13     5235.98     6338.26     53.62 o
   1   5  13     1460.43     1388.33     16.78 o
   2   5  13      435.52      429.15     10.81 o
   3   5  13       54.94       53.27      8.92 o
   4   5  13       64.39       82.79     12.57 o
   5   5  13       26.84       37.01     19.95 o
   0   6  13     1873.81     1846.78     22.96 o
   1   6  13      189.70      201.59      8.38 o
   2   6  13      285.11      303.07     12.54 o
   3   6  13       32.75       23.32      9.44 o
   4   6  13       31.65       68.29     15.12 o
   5   6  13        7.97       17.28     24.14 o
   0   7  13     1567.52     1249.97     24.86 o
   1   7  13      219.37      238.01      9.30 o
   2   7  13      102.86       92.75      9.53 o
   3   7  13       13.65        6.13      8.50 o
   4   7  13       54.05       79.13     11.94 o
   5   7  13        1.24       28.41     16.27 o
   0   8  13     2959.47     3381.85     42.21 o
   1   8  13      418.55      531.95     12.56 o
   2   8  13       54.19       53.54      8.34 o
   3   8  13      285.58      256.83     16.85 o
   4   8  13       70.80      100.91     15.06 o
   5   8  13       10.20       68.31     18.06 o
   0   9  13      118.06      147.52     11.46 o
   1   9  13      231.41      262.08     10.45 o
   2   9  13     1977.98     1713.15     25.53 o
   3   9  13      418.39      453.26     20.82 o
   4   9  13      130.57      128.96     15.30 o
   5   9  13        4.88       62.00     24.72 o
   0  10  13       54.81       72.75     10.87 o
   1  10  13       63.42       82.32      7.53 o
   2  10  13      631.37      605.00     18.02 o
   3  10  13      130.07      140.11     14.13 o
   4  10  13       24.57       44.01     12.56 o
   5  10  13       10.07       65.35     21.15 o
   0  11  13      109.07      154.87     12.54 o
   1  11  13      174.32      209.36     10.56 o
   2  11  13       59.23       67.30      9.33 o
   3  11  13       18.58       19.67      9.99 o
   4  11  13        3.25       21.04     20.54 o
   5  11  13       51.32       82.50     31.87 o
   0  12  13     1094.87     1100.70     28.31 o
   1  12  13       60.34       89.34      8.49 o
   2  12  13      211.85      215.51     13.53 o
   3  12  13      155.03      151.06     13.53 o
   4  12  13      138.37       89.62     18.52 o
   5  12  13       15.73       87.11     47.02 o
   0  13  13      661.04      640.34     24.91 o
   1  13  13      338.81      353.22     13.78 o
   2  13  13      277.71      253.05     14.79 o
   3  13  13      224.17      213.32     16.89 o
   4  13  13       67.40      101.17     19.07 o
   0  14  13      990.59      883.56     40.93 o
   1  14  13      380.79      349.10     15.71 o
   2  14  13       14.06        0.14     10.50 o
   3  14  13       18.02       24.25     11.16 o
   4  14  13       61.96       29.63     15.20 o
   0  15  13      112.87      113.74     17.52 o
   1  15  13       19.96       20.54      8.99 o
   2  15  13       84.78       83.64     12.74 o
   3  15  13       32.01       86.28     12.75 o
   4  15  13       13.78       46.81     17.96 o
   0  16  13      343.04      296.41     24.64 o
   1  16  13      408.69      370.52     17.40 o
   2  16  13        4.59        6.87      9.73 o
   3  16  13       91.13       74.46     13.37 o
   4  16  13       14.23       40.45     16.46 o
   0  17  13      535.09      564.10     31.05 o
   1  17  13      498.33      473.87     19.11 o
   2  17  13      205.42      196.41     17.25 o
   3  17  13       40.70       39.13     17.20 o
   4  17  13        4.76       47.79     17.22 o
   0  18  13        0.84       14.32     13.43 o
   1  18  13      194.69      171.71     15.18 o
   2  18  13       28.61       47.84     12.92 o
   3  18  13        0.06       15.88     14.17 o
   4  18  13        1.94      -27.52     28.75 o
   0  19  13      103.08      112.53     18.15 o
   1  19  13       27.20       24.06     11.04 o
   2  19  13       23.35       53.61     13.62 o
   3  19  13       10.59       27.65     15.00 o
   0  20  13      123.59       83.93     18.69 o
   1  20  13       29.41       15.95     13.11 o
   2  20  13        7.60       27.39     14.14 o
   3  20  13       38.77       43.54     16.68 o
   0  21  13       27.63       27.03     17.19 o
   1  21  13        3.52       12.74     13.28 o
   2  21  13        3.24        7.90     14.95 o
   3  21  13       22.41       49.45     16.98 o
   0  22  13        4.57       19.39     26.25 o
   1  22  13        4.79        8.95     13.37 o
   2  22  13       26.51       35.59     18.26 o
   3  22  13       36.78       59.16     22.77 o
   0  23  13       18.04       56.90     21.58 o
   1  23  13       39.80       53.73     15.51 o
   2  23  13        6.55       16.63     17.37 o
   0  24  13        1.15        9.37     23.86 o
   1  24  13       30.13       57.71     21.84 o
   2  24  13       43.02       58.78     21.50 o
   0  25  13        0.46       -7.53     26.75 o
   1  25  13       38.48       71.83     29.43 o
   0  26  13        2.41      -36.14     36.14 o
   1  26  13       12.35       16.81     43.51 o
   0   0  14      198.91      389.59     16.25 o
   1   0  14     1569.68     1379.54     19.51 o
   2   0  14      570.93      589.11     19.55 o
   3   0  14       17.01       12.86     10.28 o
   4   0  14       38.34       62.54     15.69 o
   5   0  14       20.23       22.56     21.44 o
   0   1  14      775.82      724.35     14.02 o
   1   1  14     5408.11     5269.84     35.24 o
   2   1  14      344.42      363.88     11.54 o
   3   1  14      270.97      289.19     13.64 o
   4   1  14       26.89       21.58     10.46 o
   5   1  14       48.13       35.23     22.32 o
   1   2  14     4945.45     5104.53     32.48 o
   2   2  14     3992.66     3498.93     29.17 o
   3   2  14       37.81       41.83      8.79 o
   4   2  14      124.79       80.78     11.82 o
   5   2  14       87.80       31.35     18.71 o
   0   3  14     1329.78     1175.28     17.70 o
   1   3  14      362.27      363.81     11.11 o
   2   3  14      118.70      134.66      8.76 o
   3   3  14       54.82       61.54      9.16 o
   4   3  14       10.73       32.80     11.13 o
   5   3  14       36.87       55.88     25.13 o
   0   4  14      930.69     1337.75     18.97 o
   1   4  14      641.31      674.39      9.63 o
   2   4  14     1629.45     1764.07     19.86 o
   3   4  14     1158.99      984.20     20.51 o
   4   4  14       63.58       68.85     13.31 o
   5   4  14       42.85       60.44     16.90 o
   0   5  14      233.58      314.55     10.46 o
   1   5  14      160.33      202.66      8.20 o
   2   5  14      665.39      712.88     14.43 o
   3   5  14      312.34      272.95     13.90 o
   4   5  14       28.44       37.40     10.47 o
   5   5  14        7.83        5.20     17.44 o
   0   6  14     2869.93     3422.91     34.94 o
   1   6  14       76.90       75.66      6.38 o
   2   6  14       30.71       34.29      6.42 o
   3   6  14       37.31       41.15      9.62 o
   4   6  14      151.72      150.07     14.21 o
   5   6  14        0.89       37.43     19.39 o
   0   7  14     7080.73     7171.52     70.60 o
   1   7  14      164.20      150.87      8.87 o
   2   7  14      163.10      198.41     11.22 o
   3   7  14       12.76        1.07      8.60 o
   4   7  14      107.48       88.78     12.92 o
   5   7  14       17.08       43.63     17.14 o
   0   8  14       89.84      143.37     12.88 o
   1   8  14      251.77      253.12     10.05 o
   2   8  14      454.46      439.23     16.58 o
   3   8  14       50.74       59.08     12.00 o
   4   8  14       81.01       96.30     13.28 o
   5   8  14        4.95        0.61     18.55 o
   0   9  14       10.00       21.23      7.28 o
   1   9  14      315.02      374.30     13.05 o
   2   9  14      269.14      309.15     14.14 o
   3   9  14      131.00      138.00     13.78 o
   4   9  14       59.97       66.99     12.23 o
   5   9  14        3.33       30.23     19.62 o
   0  10  14      135.90      126.24     11.50 o
   1  10  14      290.80      309.50     12.78 o
   2  10  14       38.46       39.17      9.25 o
   3  10  14        8.28        6.13      9.12 o
   4  10  14       53.89       54.60     13.27 o
   5  10  14        0.42        4.54     19.50 o
   0  11  14      122.95      133.73     12.24 o
   1  11  14      360.81      389.14     13.28 o
   2  11  14      349.65      348.68     15.53 o
   3  11  14      185.91      176.34     15.38 o
   4  11  14        0.52       11.18     12.48 o
   5  11  14        4.80       43.58     32.64 o
   0  12  14       26.66       35.40     10.01 o
   1  12  14       50.33       45.43      7.49 o
   2  12  14       47.54       63.17      9.78 o
   3  12  14       79.37       97.40     12.07 o
   4  12  14       97.61       90.10     16.52 o
   5  12  14       10.63       -9.44     50.70 o
   0  13  14      144.43      185.15     18.68 o
   1  13  14      560.43      612.61     18.78 o
   2  13  14       76.97       81.28     10.83 o
   3  13  14      452.40      406.45     20.02 o
   4  13  14       21.28       30.84     16.79 o
   0  14  14      190.35      214.68     20.83 o
   1  14  14       62.71       60.00      9.77 o
   2  14  14      217.04      194.65     13.77 o
   3  14  14      234.82      209.09     17.58 o
   4  14  14       16.15       46.73     16.52 o
   0  15  14     1624.90     1274.32     46.13 o
   1  15  14      449.89      436.16     17.95 o
   2  15  14      203.47      216.42     14.40 o
   3  15  14       26.58       52.97     12.82 o
   4  15  14       10.30       75.34     26.13 o
   0  16  14     1976.56     1619.96     42.71 o
   1  16  14     2100.44     1757.90     29.58 o
   2  16  14       67.07       67.46     11.53 o
   3  16  14       67.11       74.43     13.67 o
   4  16  14       26.46       42.68     18.81 o
   0  17  14      106.39      112.72     18.61 o
   1  17  14       17.23        6.96      9.88 o
   2  17  14        6.75        9.49     11.26 o
   3  17  14       21.38       27.69     13.87 o
   4  17  14        3.20       25.28     16.52 o
   0  18  14       32.87       19.22     14.38 o
   1  18  14      284.14      238.63     16.63 o
   2  18  14        4.77       21.78     12.16 o
   3  18  14       76.82       74.56     17.68 o
   4  18  14       62.55       -9.17     44.77 o
   0  19  14       17.42        7.46     15.05 o
   1  19  14      342.63      283.92     23.18 o
   2  19  14       29.19       45.63     13.10 o
   3  19  14       64.11      105.85     19.60 o
   0  20  14        9.15       26.84     16.75 o
   1  20  14        4.40        6.95     10.49 o
   2  20  14        7.77        9.87     17.01 o
   3  20  14       35.84       58.27     16.59 o
   0  21  14      156.18       77.46     23.78 o
   1  21  14       98.76      103.97     16.10 o
   2  21  14       28.16        9.63     16.78 o
   3  21  14       42.95       27.14     20.26 o
   0  22  14       27.88       76.77     18.75 o
   1  22  14        5.63       22.53     13.38 o
   2  22  14       21.19       29.48     18.03 o
   3  22  14       53.08       67.35     31.10 o
   0  23  14        0.34       37.23     17.76 o
   1  23  14        4.71       11.82     13.53 o
   2  23  14       33.52       26.33     17.33 o
   0  24  14      103.87       49.14     26.44 o
   1  24  14       10.25       25.80     16.66 o
   2  24  14       54.67       51.90     26.39 o
   0  25  14        0.82       18.52     25.41 o
   1  25  14       14.85       60.43     21.64 o
   0  26  14        1.75      -37.85     37.85 o
   1  26  14        5.00       61.49     49.35 o
   1   0  15     2183.71     2334.33     27.21 o
   2   0  15       87.47      103.92     11.03 o
   3   0  15       26.41       21.89     10.77 o
   4   0  15       93.36      106.94     18.44 o
   5   0  15       25.88       21.24     20.23 o
   1   1  15      832.79      803.13     10.75 o
   2   1  15       15.80       18.85      5.58 o
   3   1  15      222.98      203.21     12.10 o
   4   1  15       58.84       54.14     11.78 o
   5   1  15        1.80       -1.14     15.07 o
   0   2  15        0.73        7.51      5.22 o
   1   2  15     1561.09     1563.66     15.24 o
   2   2  15     1054.02      931.94     14.01 o
   3   2  15      271.73      263.92     13.80 o
   4   2  15       87.02       89.58     11.94 o
   5   2  15       13.90       42.32     16.91 o
   0   3  15     1135.34      827.32     15.28 o
   1   3  15     6728.86     6933.70     45.70 o
   2   3  15     1937.48     1830.15     20.29 o
   3   3  15      858.08      812.72     20.10 o
   4   3  15       31.22       29.62     11.98 o
   5   3  15       24.83       55.93     22.46 o
   0   4  15      838.63      895.29     15.94 o
   1   4  15      655.14      649.94      9.77 o
   2   4  15       46.84       71.43      6.59 o
   3   4  15       87.49      100.36     10.52 o
   4   4  15       30.27       32.41     10.46 o
   5   4  15       28.94       40.67     16.48 o
   0   5  15      394.53      643.82     13.73 o
   1   5  15      489.03      500.33     11.66 o
   2   5  15      796.41      747.25     14.62 o
   3   5  15       65.88       56.18     10.07 o
   4   5  15       94.60       88.88     12.72 o
   5   5  15        2.75       24.10     19.27 o
   0   6  15       85.02       96.04      7.61 o
   1   6  15     3640.46     3858.42     32.86 o
   2   6  15       13.88       17.66      6.30 o
   3   6  15      150.21      119.21     11.97 o
   4   6  15      262.98      262.81     17.45 o
   5   6  15        6.78       18.47     20.92 o
   0   7  15       17.53        0.38      6.12 o
   1   7  15        9.69        3.85      4.93 o
   2   7  15       62.18       39.69      7.90 o
   3   7  15       30.06       33.12      9.78 o
   4   7  15        9.51       19.02     11.86 o
   5   7  15        1.96       38.29     27.17 o
   0   8  15     1016.20     1080.28     22.62 o
   1   8  15       68.24       69.34      6.90 o
   2   8  15      111.56      125.10     10.37 o
   3   8  15      425.16      374.81     26.47 o
   4   8  15      155.94      140.14     14.30 o
   5   8  15       17.07        4.83     17.85 o
   0   9  15       10.70       -6.17      6.17 o
   1   9  15      164.33      187.00      9.77 o
   2   9  15      336.90      316.18     15.38 o
   3   9  15       26.83       30.58      9.84 o
   4   9  15        4.48       20.30     11.34 o
   5   9  15        1.94        1.66     18.36 o
   0  10  15       13.24       14.24     10.73 o
   1  10  15       22.71       22.97      6.82 o
   2  10  15       12.89       20.75      7.88 o
   3  10  15        6.81       11.46      9.19 o
   4  10  15       18.26       27.86     12.87 o
   5  10  15       10.80       22.40     26.94 o
   0  11  15      466.31      434.97     18.74 o
   1  11  15      289.63      335.83     12.81 o
   2  11  15      309.32      293.27     14.97 o
   3  11  15       50.57       58.40     11.93 o
   4  11  15        2.44       31.40     12.73 o
   5  11  15       20.09       90.36     36.79 o
   0  12  15      114.42      133.69     13.96 o
   1  12  15      610.05      633.03     16.80 o
   2  12  15     1353.74     1120.43     30.28 o
   3  12  15      125.46      104.30     12.52 o
   4  12  15       18.65       24.15     14.46 o
   5  12  15       22.33      106.08     57.71 o
   0  13  15       58.14       59.81     13.92 o
   1  13  15      124.31      146.01     17.22 o
   2  13  15       90.36      107.02     12.47 o
   3  13  15       49.51       65.08     11.63 o
   4  13  15        2.35       16.54     15.23 o
   0  14  15      535.40      629.68     46.67 o
   1  14  15      983.32      910.07     22.36 o
   2  14  15      214.28      184.12     13.58 o
   3  14  15       34.51       14.03     11.30 o
   4  14  15       48.00       54.89     15.77 o
   0  15  15      358.21      295.37     24.50 o
   1  15  15      442.27      403.70     17.68 o
   2  15  15      233.56      257.19     16.66 o
   3  15  15        2.87        5.09     10.74 o
   4  15  15       29.07       69.75     19.30 o
   0  16  15      346.74      394.52     32.09 o
   1  16  15       93.68      130.44     12.90 o
   2  16  15      137.74      117.84     13.35 o
   3  16  15       44.81       31.65     14.05 o
   4  16  15        8.39       10.98     17.02 o
   0  17  15      436.70      464.47     29.22 o
   1  17  15      514.16      445.98     20.66 o
   2  17  15       25.73       21.68     10.85 o
   3  17  15       23.98       41.75     14.81 o
   4  17  15       29.71       43.41     27.29 o
   0  18  15      217.35      169.06     20.75 o
   1  18  15       93.92       86.47     14.41 o
   2  18  15       50.03       50.84     13.24 o
   3  18  15       29.31       62.01     20.89 o
   0  19  15        2.08       12.89     14.96 o
   1  19  15      103.89       77.25     12.66 o
   2  19  15        3.70        6.37     12.00 o
   3  19  15       39.20       65.60     18.11 o
   0  20  15      256.03      254.60     25.99 o
   1  20  15      106.01       81.93     16.33 o
   2  20  15       30.16       31.21     15.57 o
   3  20  15       61.17       59.36     22.96 o
   0  21  15        9.22        4.73     16.11 o
   1  21  15        5.95       20.23     12.27 o
   2  21  15        0.98        7.69     16.65 o
   3  21  15        6.53       30.33     17.52 o
   0  22  15       21.09       21.15     17.00 o
   1  22  15       16.90       -4.67     16.49 o
   2  22  15       54.21       57.53     21.38 o
   3  22  15       48.54      105.70     29.41 o
   0  23  15       21.53       52.45     19.63 o
   1  23  15        0.54       32.35     17.50 o
   2  23  15       50.98       81.01     20.00 o
   0  24  15        0.08       34.38     25.16 o
   1  24  15        3.47       42.99     17.40 o
   2  24  15       17.22       36.65     21.90 o
   0  25  15        8.93       23.41     27.25 o
   1  25  15        6.77        1.23     27.98 o
   0  26  15        0.87       18.25     44.59 o
   0   0  16      142.64       59.08     13.11 o
   1   0  16      109.32       97.43      7.77 o
   2   0  16      176.24      166.28     12.95 o
   3   0  16      234.88      262.66     18.17 o
   4   0  16      134.30      127.35     18.97 o
   5   0  16       12.35       40.07     26.89 o
   0   1  16     1197.10     1202.38     18.88 o
   1   1  16       24.54       36.33      4.52 o
   2   1  16      373.64      409.45     12.42 o
   3   1  16      260.32      241.69     12.30 o
   4   1  16      157.13      147.16     14.84 o
   5   1  16       49.62        2.14     19.01 o
   0   2  16     1370.04      810.85     15.68 o
   1   2  16     2630.98     2837.66     22.42 o
   2   2  16       41.37       43.72      6.60 o
   3   2  16      200.35      201.70     12.71 o
   4   2  16      155.71      153.42     14.00 o
   5   2  16       44.36       47.87     16.67 o
   0   3  16       23.95       24.48      5.72 o
   1   3  16      564.84      612.10     10.16 o
   2   3  16      394.45      385.74     11.07 o
   3   3  16      852.98      753.16     20.11 o
   4   3  16       28.61       29.04     10.31 o
   5   3  16       34.53       60.52     18.47 o
   0   4  16     1517.09      999.12     17.27 o
   1   4  16     3578.05     3747.57     27.18 o
   2   4  16      454.38      431.60     11.43 o
   3   4  16      351.27      339.25     16.17 o
   4   4  16       54.43       58.61     11.69 o
   5   4  16       14.11       72.66     17.56 o
   0   5  16     6232.90     6540.68     57.17 o
   1   5  16      931.43      924.05     13.01 o
   2   5  16       81.91      101.10      8.06 o
   3   5  16      475.31      474.57     19.17 o
   4   5  16       26.63       26.73     11.11 o
   5   5  16        0.40        2.27     16.94 o
   0   6  16       10.99        0.86      5.35 o
   1   6  16      182.67      189.66      8.79 o
   2   6  16       72.04       71.85      8.37 o
   3   6  16       15.71        3.92      8.59 o
   4   6  16       38.04       24.35     10.80 o
   5   6  16        4.53       52.46     19.12 o
   0   7  16     4235.59     4111.65     48.65 o
   1   7  16      401.92      521.02     12.89 o
   2   7  16      110.08      155.94     10.72 o
   3   7  16      167.68      106.77     11.89 o
   4   7  16      280.60      238.47     16.72 o
   5   7  16        6.13       -6.71     18.89 o
   0   8  16     1539.85     1907.78     31.14 o
   1   8  16       67.37       77.46      7.57 o
   2   8  16      261.98      259.45     13.28 o
   3   8  16       58.31       61.67     11.27 o
   4   8  16       76.49       76.82     12.68 o
   5   8  16       33.67       49.50     19.39 o
   0   9  16       76.44       53.42      9.08 o
   1   9  16       66.80       80.89      9.70 o
   2   9  16       51.97       57.50      9.03 o
   3   9  16        9.53       14.99      9.17 o
   4   9  16        7.59       11.03     11.10 o
   5   9  16        2.45       31.84     18.96 o
   0  10  16      108.39      147.84     12.13 o
   1  10  16       73.78       66.66      7.48 o
   2  10  16      381.90      331.76     15.23 o
   3  10  16      197.53      179.75     14.58 o
   4  10  16       90.60       83.32     14.28 o
   5  10  16        2.95       10.01     31.92 o
   0  11  16       11.86       11.46      8.51 o
   1  11  16       76.10      102.14      9.68 o
   2  11  16       83.53       91.55     12.53 o
   3  11  16       22.87       19.68      9.91 o
   4  11  16       16.59       20.09     13.21 o
   5  11  16        7.01        0.35     26.02 o
   0  12  16        1.45       -8.78     10.19 o
   1  12  16      391.58      406.42     15.79 o
   2  12  16      758.08      683.32     20.78 o
   3  12  16       10.17       21.32     12.15 o
   4  12  16       11.16       35.09     13.57 o
   0  13  16      108.05       98.75     15.82 o
   1  13  16      385.89      415.21     16.67 o
   2  13  16     2068.25     1703.63     30.34 o
   3  13  16       76.18       81.63     16.09 o
   4  13  16        9.02       29.98     13.50 o
   0  14  16       68.21       83.76     16.36 o
   1  14  16      372.12      417.83     18.32 o
   2  14  16       24.35       23.74      8.93 o
   3  14  16        8.50        9.12     11.16 o
   4  14  16        2.10       23.13     13.68 o
   0  15  16       19.81       -2.63     13.46 o
   1  15  16      349.09      385.97     17.58 o
   2  15  16      161.18      151.44     14.24 o
   3  15  16       30.23       42.13     12.83 o
   4  15  16        1.38       65.33     16.54 o
   0  16  16      125.21      135.05     19.68 o
   1  16  16      983.38      887.18     26.18 o
   2  16  16      103.23       99.47     14.50 o
   3  16  16       98.85      108.94     18.76 o
   4  16  16       10.47       49.47     17.70 o
   0  17  16       30.72       28.04     15.09 o
   1  17  16       88.33       68.46     11.93 o
   2  17  16      106.11       95.01     13.15 o
   3  17  16       30.14       36.57     17.37 o
   4  17  16        9.10      122.86     70.89 o
   0  18  16      546.45      513.69     31.18 o
   1  18  16      137.16      138.26     14.20 o
   2  18  16        6.05        5.30     11.85 o
   3  18  16      110.14      109.20     22.15 o
   0  19  16        6.17       20.74     14.72 o
   1  19  16      131.63      121.00     14.37 o
   2  19  16       95.53       89.31     15.07 o
   3  19  16        8.03       42.34     21.03 o
   0  20  16       70.99       48.80     16.98 o
   1  20  16       14.62       34.54     11.57 o
   2  20  16       13.99       27.64     16.22 o
   3  20  16       23.91       19.42     25.32 o
   0  21  16      171.31      153.82     22.32 o
   1  21  16       24.63       18.58     12.68 o
   2  21  16        4.36       26.79     16.42 o
   3  21  16        0.24       20.92     22.71 o
   0  22  16      120.22      112.70     31.92 o
   1  22  16       14.25       51.74     14.89 o
   2  22  16       17.44       29.34     17.37 o
   3  22  16        3.61       70.66     39.28 o
   0  23  16        0.57        3.44     19.37 o
   1  23  16        9.69       13.21     16.67 o
   2  23  16        7.87        0.61     25.51 o
   0  24  16       41.57       20.10     21.93 o
   1  24  16       48.52       78.54     18.20 o
   2  24  16       26.52       92.39     44.27 o
   0  25  16        0.15       45.18     29.41 o
   1  25  16       15.45       48.31     43.34 o
   0  26  16        1.27       12.77     46.21 o
   1   0  17      899.74      902.50     16.96 o
   2   0  17      271.33      284.31     16.08 o
   3   0  17        0.37       18.80     10.91 o
   4   0  17      255.97      200.06     22.56 o
   5   0  17       24.62        6.07     26.70 o
   0   1  17        3.49       61.65      7.11 o
   1   1  17      119.12      132.95      6.33 o
   2   1  17      182.67      191.34      9.64 o
   3   1  17      195.19      153.25     11.67 o
   4   1  17      152.73      166.57     15.49 o
   5   1  17       19.68        4.33     15.20 o
   0   2  17       24.21       51.92      7.01 o
   1   2  17     1663.46     1753.13     17.06 o
   2   2  17      568.99      587.71     16.00 o
   3   2  17      105.85      124.45     11.25 o
   4   2  17      133.21      127.45     14.56 o
   5   2  17        5.54       45.04     17.12 o
   0   3  17      318.48      204.95     10.04 o
   1   3  17      612.80      666.83     10.50 o
   2   3  17      501.64      516.21     13.42 o
   3   3  17      313.10      317.14     15.04 o
   4   3  17        8.84       -2.49     10.94 o
   5   3  17        0.84       12.65     16.00 o
   0   4  17      155.60      153.51      9.31 o
   1   4  17       24.79       52.99      4.92 o
   2   4  17      277.31      285.86     11.29 o
   3   4  17      386.58      337.82     16.86 o
   4   4  17       54.40       24.03     10.94 o
   5   4  17       26.26       37.35     16.60 o
   0   5  17      451.45      371.43     12.54 o
   1   5  17     1101.95     1135.23     14.78 o
   2   5  17      787.18      674.39     15.02 o
   3   5  17      303.40      266.49     15.83 o
   4   5  17       50.27       53.71     11.91 o
   5   5  17       22.99       36.64     15.86 o
   0   6  17     7425.24     7882.94     67.20 o
   1   6  17     1256.24     1152.41     18.13 o
   2   6  17      297.18      322.25     13.81 o
   3   6  17      264.11      290.89     17.39 o
   4   6  17        0.89       30.63     11.45 o
   5   6  17       23.79       41.98     19.30 o
   0   7  17     2176.41     2108.53     29.75 o
   1   7  17      563.96      625.54     16.93 o
   2   7  17      368.81      372.19     16.12 o
   3   7  17      121.83      128.62     12.53 o
   4   7  17       65.23       71.45     12.68 o
   5   7  17        5.65      -12.02     18.15 o
   0   8  17      353.20      356.84     15.85 o
   1   8  17       27.96       37.64      6.54 o
   2   8  17      367.66      347.19     14.76 o
   3   8  17      517.99      436.44     19.44 o
   4   8  17       22.97       39.42     15.97 o
   5   8  17        4.66       30.51     18.45 o
   0   9  17       96.15       43.66     10.04 o
   1   9  17      437.54      461.74     13.33 o
   2   9  17      395.10      416.95     17.28 o
   3   9  17       42.46       34.67     10.03 o
   4   9  17       18.32       19.98     15.76 o
   5   9  17        0.18       28.50     21.50 o
   0  10  17      199.86      181.82     22.54 o
   1  10  17       39.34       37.64      7.23 o
   2  10  17      391.94      388.60     16.25 o
   3  10  17       72.49       78.19     11.37 o
   4  10  17        6.81       28.05     11.82 o
   5  10  17        1.03        7.88     25.30 o
   0  11  17      236.30      278.68     17.70 o
   1  11  17      152.29      160.18     10.69 o
   2  11  17      889.12      819.33     21.66 o
   3  11  17       37.08       28.57     10.12 o
   4  11  17        6.11       38.28     13.46 o
   5  11  17       20.68       20.67     27.92 o
   0  12  17       92.36       74.78     14.04 o
   1  12  17      672.93      629.04     18.40 o
   2  12  17      299.32      285.75     16.53 o
   3  12  17       59.41       60.06     11.17 o
   4  12  17       33.23       26.20     13.68 o
   0  13  17        0.34        5.24     11.57 o
   1  13  17       77.52       94.24     10.69 o
   2  13  17      279.18      267.51     16.57 o
   3  13  17        3.30       23.05     10.33 o
   4  13  17       14.78       34.73     13.91 o
   0  14  17      704.59      700.78     31.87 o
   1  14  17      416.84      415.37     17.53 o
   2  14  17      397.84      382.44     19.20 o
   3  14  17      259.08      234.26     18.41 o
   4  14  17       28.88       73.45     15.43 o
   0  15  17      194.95      207.41     22.54 o
   1  15  17     1472.24     1196.07     24.53 o
   2  15  17      110.62      119.57     13.13 o
   3  15  17       36.49       42.58     13.52 o
   4  15  17        5.83       49.25     14.63 o
   0  16  17      181.28      165.60     20.93 o
   1  16  17      226.64      243.92     16.62 o
   2  16  17      243.21      204.27     21.29 o
   3  16  17       22.46       37.39     14.75 o
   4  16  17        1.92       57.12     18.22 o
   0  17  17      216.97      242.52     25.81 o
   1  17  17      144.03      132.11     14.62 o
   2  17  17      222.99      203.43     17.73 o
   3  17  17       69.69       90.68     16.45 o
   4  17  17       28.89       17.71     27.07 o
   0  18  17       46.42       24.01     14.63 o
   1  18  17      162.41      160.61     15.42 o
   2  18  17      257.75      236.26     19.29 o
   3  18  17       19.18       42.66     16.12 o
   0  19  17      194.04      239.70     24.82 o
   1  19  17       82.35       73.61     12.89 o
   2  19  17       26.35       29.59     14.08 o
   3  19  17       16.45       34.70     16.19 o
   0  20  17       31.86       30.49     17.07 o
   1  20  17       36.94       48.98     13.72 o
   2  20  17       11.81       37.07     14.76 o
   3  20  17        1.90       23.25     16.89 o
   0  21  17       21.40       33.08     17.13 o
   1  21  17       30.58       44.25     14.20 o
   2  21  17        7.89        9.99     16.56 o
   3  21  17        2.73       26.95     43.28 o
   0  22  17        8.95        9.22     16.29 o
   1  22  17        2.15       14.06     14.56 o
   2  22  17        8.09       70.23     24.94 o
   0  23  17        2.39       22.47     19.13 o
   1  23  17      132.75      102.31     22.49 o
   2  23  17        9.17       52.61     19.61 o
   0  24  17        0.07       41.41     20.51 o
   1  24  17       34.18       76.02     18.87 o
   2  24  17       16.30       50.79     50.43 o
   0  25  17        3.48      -20.86     40.00 o
   1  25  17       22.51       28.12     33.56 o
   0   0  18     1119.93     1327.54     36.60 o
   1   0  18      263.78      285.02     11.74 o
   2   0  18      450.36      442.77     18.86 o
   3   0  18        7.47       -2.54     10.51 o
   4   0  18      128.06      114.33     18.70 o
   5   0  18       30.88       62.44     26.32 o
   0   1  18      181.44      249.50     11.15 o
   1   1  18       37.70       57.54      5.21 o
   2   1  18      248.36      286.06     12.02 o
   3   1  18      135.01      134.12     11.34 o
   4   1  18       52.72       46.27     12.17 o
   5   1  18        4.11       17.36     16.79 o
   0   2  18      951.67     1226.97     20.36 o
   1   2  18      522.77      534.06     13.43 o
   2   2  18      273.63      263.36     11.06 o
   3   2  18      829.47      773.03     20.34 o
   4   2  18       15.22       30.05     12.89 o
   5   2  18       50.36       54.85     18.15 o
   0   3  18      130.33      160.09     13.20 o
   1   3  18     1993.07     2207.69     19.99 o
   2   3  18     1031.30      940.59     17.52 o
   3   3  18      170.97      168.70     12.29 o
   4   3  18       18.57       13.14     10.98 o
   5   3  18       13.78       -1.72     15.43 o
   0   4  18      199.98      378.72     15.35 o
   1   4  18      537.26      617.73     10.45 o
   2   4  18      240.09      235.38     11.67 o
   3   4  18      351.22      309.75     16.89 o
   4   4  18      158.26      101.00     13.26 o
   5   4  18        1.93        2.44     15.44 o
   0   5  18     1854.47     1740.25     24.60 o
   1   5  18      140.26      139.38      7.16 o
   2   5  18      753.51      705.62     17.69 o
   3   5  18      325.50      321.86     16.94 o
   4   5  18      238.76      187.00     17.16 o
   5   5  18        2.12       17.59     16.82 o
   0   6  18     1525.39     1782.49     25.08 o
   1   6  18      992.44      914.27     13.74 o
   2   6  18      246.91      300.11     15.35 o
   3   6  18      361.32      352.87     17.91 o
   4   6  18       95.51       80.84     13.88 o
   5   6  18       21.87       62.94     16.95 o
   0   7  18      968.35     1040.42     18.79 o
   1   7  18      984.92      940.69     15.91 o
   2   7  18      122.03      120.95     10.43 o
   3   7  18      239.05      218.26     15.52 o
   4   7  18       21.96       39.03     13.59 o
   5   7  18        2.29       24.44     19.30 o
   0   8  18      131.60      175.93     12.54 o
   1   8  18     1700.39     1570.79     21.19 o
   2   8  18       64.56       61.40      9.10 o
   3   8  18      166.18      162.43     16.55 o
   4   8  18       38.91       42.54     12.72 o
   5   8  18       19.02       32.54     20.15 o
   0   9  18      717.41      728.31     30.11 o
   1   9  18       58.91       47.77      7.12 o
   2   9  18      133.40      132.49     12.05 o
   3   9  18      213.92      197.68     14.85 o
   4   9  18       11.77       15.24     11.44 o
   5   9  18        7.62       43.46     29.36 o
   0  10  18      475.20      484.48     18.99 o
   1  10  18       54.03       64.53      7.80 o
   2  10  18      110.95      101.70     10.84 o
   3  10  18        1.51       11.47      9.42 o
   4  10  18        4.11       -2.21     11.33 o
   5  10  18        0.18       11.54     25.97 o
   0  11  18      199.29      177.00     14.42 o
   1  11  18      231.88      206.39     11.38 o
   2  11  18      300.55      281.02     15.33 o
   3  11  18      157.58      153.51     14.06 o
   4  11  18        3.49       29.52     13.40 o
   0  12  18      124.41      157.30     17.31 o
   1  12  18      556.01      525.88     17.83 o
   2  12  18     1269.03     1104.45     23.47 o
   3  12  18       27.63       21.28     10.49 o
   4  12  18       10.83       25.96     14.22 o
   0  13  18      157.45      220.02     20.55 o
   1  13  18      813.60      740.48     20.74 o
   2  13  18      513.17      474.28     20.79 o
   3  13  18      119.79      114.04     13.68 o
   4  13  18       24.64       51.52     14.70 o
   0  14  18      325.71      364.80     31.63 o
   1  14  18      667.07      680.42     21.12 o
   2  14  18      223.88      237.91     16.34 o
   3  14  18      130.62      135.98     14.70 o
   4  14  18       63.11       65.86     15.63 o
   0  15  18       45.81       39.02     15.46 o
   1  15  18       42.91       61.82     10.35 o
   2  15  18      340.36      295.58     17.88 o
   3  15  18       40.35       48.88     12.84 o
   4  15  18       12.85       53.53     15.06 o
   0  16  18       23.74        8.22     13.96 o
   1  16  18      516.26      500.55     21.18 o
   2  16  18       66.77       51.22     11.70 o
   3  16  18       10.90       23.24     13.55 o
   4  16  18       13.41       12.50     14.46 o
   0  17  18       10.13       48.38     14.92 o
   1  17  18       30.16       29.84     10.69 o
   2  17  18      303.98      294.13     18.69 o
   3  17  18       71.63       75.30     15.68 o
   0  18  18       39.85       56.22     16.59 o
   1  18  18       40.58       32.94     12.92 o
   2  18  18       47.87       60.14     14.22 o
   3  18  18        3.49       25.05     14.61 o
   0  19  18      137.64      179.07     22.42 o
   1  19  18       94.34      107.25     13.84 o
   2  19  18       27.42       38.41     14.98 o
   3  19  18       31.56       86.93     24.27 o
   0  20  18       49.75       37.27     16.99 o
   1  20  18       14.61        6.29     12.46 o
   2  20  18       44.18       73.78     16.73 o
   3  20  18       35.66       53.33     21.24 o
   0  21  18        0.17       41.83     17.21 o
   1  21  18       19.34       36.98     13.54 o
   2  21  18       47.39       50.54     17.68 o
   3  21  18       13.44       54.61     27.24 o
   0  22  18        8.69       40.49     18.72 o
   1  22  18       63.75       73.66     17.34 o
   2  22  18       83.42      113.07     20.95 o
   0  23  18       16.47       50.45     19.35 o
   1  23  18       45.54       54.20     18.25 o
   2  23  18       30.23       51.72     32.27 o
   0  24  18        6.54       26.76     19.60 o
   1  24  18        2.63       29.69     18.18 o
   0  25  18        9.76        6.02     39.73 o
   1  25  18       12.84       44.98     35.14 o
   1   0  19      671.25      660.10     19.41 o
   2   0  19       34.81       31.14      9.20 o
   3   0  19       51.19       44.38     12.28 o
   4   0  19       32.10       43.24     16.07 o
   5   0  19        0.53       36.27     43.37 o
   0   1  19     2034.97     2622.10     31.51 o
   1   1  19      141.95      178.21      7.45 o
   2   1  19      130.67      151.41      9.33 o
   3   1  19      313.79      312.38     15.09 o
   4   1  19       73.74       61.06     12.98 o
   5   1  19        8.35       15.85     16.95 o
   0   2  19     8200.14     8862.32     77.90 o
   1   2  19      320.29      320.27      9.67 o
   2   2  19      896.30      818.09     15.67 o
   3   2  19      450.19      444.17     17.08 o
   4   2  19      288.55      221.05     17.74 o
   5   2  19       42.72       50.71     16.30 o
   0   3  19     1722.13     1855.65     28.52 o
   1   3  19      255.37      243.63      8.05 o
   2   3  19       82.36      100.39      8.37 o
   3   3  19      282.73      280.98     16.18 o
   4   3  19      228.33      197.99     17.21 o
   5   3  19        5.82       40.03     19.66 o
   0   4  19     3707.97     3605.08     38.98 o
   1   4  19      892.11      834.34     12.17 o
   2   4  19      505.34      501.96     15.43 o
   3   4  19      168.05      171.83     13.88 o
   4   4  19      171.59      166.03     17.63 o
   5   4  19        0.57       41.78     15.45 o
   0   5  19      378.13      371.59     13.32 o
   1   5  19      915.09      970.14     13.05 o
   2   5  19      426.15      474.41     23.63 o
   3   5  19      103.69       97.51     11.57 o
   4   5  19       44.99       51.25     12.00 o
   5   5  19       22.59       25.27     16.28 o
   0   6  19      557.77      594.03     24.57 o
   1   6  19      187.97      205.43      8.53 o
   2   6  19      141.80      157.35     11.11 o
   3   6  19      336.67      273.53     16.55 o
   4   6  19        9.65       -6.60     10.35 o
   5   6  19        2.17       36.16     16.04 o
   0   7  19      307.09      276.87     12.05 o
   1   7  19     1741.48     1675.23     21.65 o
   2   7  19      214.66      215.23     12.62 o
   3   7  19      498.51      439.39     19.81 o
   4   7  19       40.69       52.31     11.94 o
   5   7  19        4.32       39.82     20.25 o
   0   8  19        0.24        6.16      7.32 o
   1   8  19      444.48      404.21     13.06 o
   2   8  19       27.54       20.03      7.61 o
   3   8  19       41.51       38.98     10.11 o
   4   8  19       40.76       61.29     12.50 o
   5   8  19       18.80       -2.10     26.61 o
   0   9  19       39.37       92.31     11.09 o
   1   9  19       34.32       27.59      6.75 o
   2   9  19      112.34      121.78     11.01 o
   3   9  19       61.13       66.57     11.37 o
   4   9  19        8.90       26.36     13.62 o
   5   9  19        3.45       64.45     27.04 o
   0  10  19      798.49      850.79     23.75 o
   1  10  19      356.79      339.68     13.05 o
   2  10  19      168.53      213.30     13.56 o
   3  10  19        3.55       10.78      9.52 o
   4  10  19        0.12       10.40     12.13 o
   5  10  19        5.66       -8.88     31.64 o
   0  11  19        1.63       -4.59     11.43 o
   1  11  19      441.31      424.79     16.22 o
   2  11  19       73.42       81.70     10.80 o
   3  11  19       14.05       21.16     10.08 o
   4  11  19        1.97        8.00     12.80 o
   0  12  19      238.47      225.26     20.15 o
   1  12  19      595.61      573.45     18.69 o
   2  12  19        0.37        6.26      8.24 o
   3  12  19       89.44       87.67     12.34 o
   4  12  19       16.82       17.93     13.67 o
   0  13  19      651.84      542.75     28.38 o
   1  13  19      623.43      566.47     19.31 o
   2  13  19       64.04       47.60      9.87 o
   3  13  19       70.16       38.82     11.64 o
   4  13  19       26.23       59.08     14.84 o
   0  14  19       51.79       35.11     15.76 o
   1  14  19      304.75      268.08     15.20 o
   2  14  19       30.25       33.89     10.27 o
   3  14  19       39.32       66.14     16.43 o
   4  14  19        1.06       42.30     15.11 o
   0  15  19       18.21       13.10     13.88 o
   1  15  19      492.97      469.55     25.23 o
   2  15  19      668.90      568.64     23.17 o
   3  15  19       77.95       62.46     14.88 o
   4  15  19       12.53       15.35     15.90 o
   0  16  19      102.25      144.71     19.41 o
   1  16  19       77.32       87.55     13.81 o
   2  16  19      230.62      204.08     15.92 o
   3  16  19       31.00       42.72     14.30 o
   4  16  19       34.02       55.91     16.88 o
   0  17  19        5.58       28.50     15.00 o
   1  17  19       73.02       72.63     12.67 o
   2  17  19       12.05       41.33     11.77 o
   3  17  19        8.19       22.60     14.33 o
   0  18  19      186.83      140.25     20.05 o
   1  18  19      177.62      167.53     16.82 o
   2  18  19       24.43       24.55     11.61 o
   3  18  19       10.56       48.13     15.86 o
   0  19  19      104.52       96.96     24.15 o
   1  19  19      257.13      235.56     21.02 o
   2  19  19       80.68       91.84     16.28 o
   3  19  19       26.05       40.10     17.03 o
   0  20  19       21.98       26.88     17.33 o
   1  20  19        6.04       30.74     12.79 o
   2  20  19        7.20       11.90     14.60 o
   3  20  19        2.54       36.52     18.58 o
   0  21  19       53.95       76.80     19.65 o
   1  21  19        9.23       16.77     12.84 o
   2  21  19       60.51       87.74     18.36 o
   3  21  19       11.70       24.99     37.85 o
   0  22  19       28.76       31.89     18.48 o
   1  22  19       88.39       97.41     17.88 o
   2  22  19        0.21       55.66     18.81 o
   0  23  19        0.92       30.68     24.80 o
   1  23  19       16.56       46.96     23.52 o
   2  23  19       15.16       73.16     31.62 o
   0  24  19       15.30       52.26     20.79 o
   1  24  19       33.47       -1.34     17.61 o
   0  25  19       10.62       -1.08     40.45 o
   1  25  19        0.86       34.51     34.55 o
   0   0  20     2471.13     2463.89     75.86 o
   1   0  20     1765.75     1662.80     27.94 o
   2   0  20       54.13       47.21     10.34 o
   3   0  20       95.32       75.24     15.76 o
   4   0  20       31.11       36.26     25.70 o
   5   0  20       32.53       46.14     26.27 o
   0   1  20      266.21      323.99     14.09 o
   1   1  20     1126.17      996.47     13.58 o
   2   1  20       16.19       11.01      6.41 o
   3   1  20       21.62       17.66      8.61 o
   4   1  20       37.95       22.67     11.53 o
   5   1  20        5.54      -26.71     30.15 o
   0   2  20     1633.19     1410.91     23.00 o
   1   2  20      263.70      324.33     10.03 o
   2   2  20      372.09      372.84     12.84 o
   3   2  20       24.13       20.29      9.63 o
   4   2  20       30.00       39.96     12.23 o
   5   2  20        5.16       19.97     17.39 o
   0   3  20     4091.07     4508.89     57.73 o
   1   3  20      472.59      514.68     10.54 o
   2   3  20      566.49      497.05     16.37 o
   3   3  20      731.25      603.83     21.50 o
   4   3  20      225.80      204.96     22.20 o
   5   3  20       15.01        6.64     14.76 o
   0   4  20      359.73      325.71     13.06 o
   1   4  20       35.79       56.49      5.46 o
   2   4  20       24.80       25.76      7.56 o
   3   4  20       21.31       21.84     10.65 o
   4   4  20      171.67      150.87     16.32 o
   5   4  20       17.77       33.89     15.76 o
   0   5  20     1254.06     1283.39     21.89 o
   1   5  20     1591.97     1612.16     18.97 o
   2   5  20        7.78       16.13      8.34 o
   3   5  20      840.14      734.72     23.70 o
   4   5  20       40.99       49.21     11.93 o
   5   5  20       10.89       26.66     15.88 o
   0   6  20      327.50      265.26     12.11 o
   1   6  20     1119.60     1043.29     15.33 o
   2   6  20      154.85      149.65     12.04 o
   3   6  20       87.11      122.55     12.62 o
   4   6  20       51.55       49.79     12.03 o
   5   6  20       13.26       21.25     16.72 o
   0   7  20        5.86       17.15      6.56 o
   1   7  20       93.17      118.26      8.49 o
   2   7  20       68.58       55.62      8.85 o
   3   7  20      107.37      115.30     14.72 o
   4   7  20       35.39       46.10     12.11 o
   5   7  20        1.04        7.90     23.42 o
   0   8  20      123.48       86.69     10.55 o
   1   8  20      202.89      234.72     11.01 o
   2   8  20      189.87      195.27     12.39 o
   3   8  20      247.64      216.07     15.22 o
   4   8  20       21.90       27.31     12.32 o
   5   8  20        0.14       12.02     27.72 o
   0   9  20       45.13       99.11     11.73 o
   1   9  20      397.24      430.82     13.90 o
   2   9  20       10.25       16.26      9.38 o
   3   9  20      137.68      119.74     13.15 o
   4   9  20       50.62       70.96     13.16 o
   5   9  20        0.35       53.58     51.24 o
   0  10  20        1.29       -2.37      8.29 o
   1  10  20        5.68       14.96      6.54 o
   2  10  20       40.36       28.32      9.32 o
   3  10  20       48.53       53.00     11.19 o
   4  10  20        1.56       45.43     12.85 o
   0  11  20       54.38       69.66     14.67 o
   1  11  20      966.97      839.60     20.14 o
   2  11  20      125.40      126.63     11.64 o
   3  11  20      131.10      132.71     13.69 o
   4  11  20        6.78       12.29     12.31 o
   0  12  20     1378.42     1150.29     42.39 o
   1  12  20     2631.35     2222.90     33.24 o
   2  12  20      250.59      207.28     15.70 o
   3  12  20       18.19       29.79     10.94 o
   4  12  20       56.70       66.13     16.39 o
   0  13  20       34.08       53.36     15.06 o
   1  13  20       39.44       46.05     10.01 o
   2  13  20       59.41       60.03     14.84 o
   3  13  20       19.47       35.47     11.50 o
   4  13  20       12.75       35.72     17.25 o
   0  14  20      307.98      315.91     25.08 o
   1  14  20     1109.50     1021.53     23.36 o
   2  14  20      745.27      670.09     24.43 o
   3  14  20       27.09       25.67     11.72 o
   4  14  20       41.88       62.94     15.39 o
   0  15  20      333.22      300.57     25.18 o
   1  15  20       46.71       59.61     11.37 o
   2  15  20      544.58      463.33     22.12 o
   3  15  20        2.34        5.26     11.70 o
   4  15  20        2.86       33.64     15.19 o
   0  16  20       20.32       17.24     14.19 o
   1  16  20      110.16      125.10     13.42 o
   2  16  20       40.60       42.54     12.91 o
   3  16  20       13.08       30.20     15.78 o
   4  16  20        6.66       63.00     41.91 o
   0  17  20      102.47       93.69     18.91 o
   1  17  20        0.77       12.95     11.72 o
   2  17  20       60.86       82.75     15.08 o
   3  17  20       40.75       47.26     15.03 o
   4  17  20        0.73       77.04     39.82 o
   0  18  20        0.88       13.27     15.34 o
   1  18  20       38.18       44.42     13.22 o
   2  18  20       71.52      114.19     15.76 o
   3  18  20       31.71       42.10     14.80 o
   0  19  20       65.03       76.56     19.38 o
   1  19  20       53.40       65.18     13.87 o
   2  19  20       20.28       41.45     15.49 o
   3  19  20        1.96       52.52     22.77 o
   0  20  20       69.21       42.01     17.43 o
   1  20  20       48.00       52.54     20.97 o
   2  20  20       36.16       50.78     15.65 o
   3  20  20       15.45       17.29     83.74 o
   0  21  20        1.30       17.74     19.05 o
   1  21  20       18.54       47.11     13.89 o
   2  21  20        6.42       10.58     15.86 o
   0  22  20        6.24       58.24     19.48 o
   1  22  20      129.69      138.54     17.70 o
   2  22  20       68.56       73.96     20.73 o
   0  23  20       69.47       64.56     24.77 o
   1  23  20       30.05       39.16     17.41 o
   2  23  20       12.74       72.82     58.39 o
   0  24  20        0.12       25.39     20.56 o
   1  24  20        0.67       12.10     20.10 o
   0  25  20        3.69       44.58     26.50 o
   1   0  21       49.77       59.61      8.38 o
   2   0  21       50.14       67.13     11.41 o
   3   0  21       25.39       39.12     13.79 o
   4   0  21        4.47       -6.71     24.61 o
   5   0  21       23.90       38.28     23.78 o
   0   1  21       17.33        5.79      6.57 o
   1   1  21      913.77      929.59     13.49 o
   2   1  21      236.10      225.12     11.04 o
   3   1  21      801.67      738.44     20.93 o
   4   1  21       58.10       49.35     12.44 o
   5   1  21        6.99       31.89     15.60 o
   0   2  21        0.35       12.18      6.99 o
   1   2  21      428.62      470.69     11.62 o
   2   2  21      147.65      141.87      9.59 o
   3   2  21        6.51       11.85      8.58 o
   4   2  21      165.29      108.64     15.02 o
   5   2  21       45.90       28.28     17.81 o
   0   3  21      201.81      296.84     14.25 o
   1   3  21      100.69       84.95      6.23 o
   2   3  21        2.21       14.59      8.97 o
   3   3  21      270.65      275.76     16.37 o
   4   3  21      226.40      152.92     15.98 o
   5   3  21        5.53        4.69     15.20 o
   0   4  21      720.88      720.71     22.15 o
   1   4  21      257.91      251.48      9.59 o
   2   4  21       64.95       50.51      9.35 o
   3   4  21      229.54      232.58     15.64 o
   4   4  21      242.10      187.47     17.22 o
   5   4  21       39.03       38.06     16.43 o
   0   5  21      450.28      552.69     15.79 o
   1   5  21      578.62      604.92     15.18 o
   2   5  21      482.15      502.65     18.25 o
   3   5  21      395.28      340.99     18.00 o
   4   5  21       13.67       23.55     12.61 o
   5   5  21       39.04       37.57     16.60 o
   0   6  21        4.18        4.88      6.17 o
   1   6  21      111.26      122.16      7.73 o
   2   6  21        6.00        6.50      8.12 o
   3   6  21      275.92      261.63     22.32 o
   4   6  21       32.77       29.70     16.28 o
   5   6  21        4.32       32.51     17.34 o
   0   7  21       45.90       48.06      8.03 o
   1   7  21      241.94      284.38     11.56 o
   2   7  21      248.32      255.41     14.78 o
   3   7  21       31.14       60.06     10.99 o
   4   7  21      103.97       85.67     13.16 o
   5   7  21        2.76       31.38     22.08 o
   0   8  21      243.51      307.04     16.66 o
   1   8  21      459.57      519.73     14.52 o
   2   8  21       88.79      103.76     10.53 o
   3   8  21       48.69       44.75     10.65 o
   4   8  21       32.53       30.24     12.26 o
   5   8  21        6.14       95.18     36.42 o
   0   9  21       25.09       38.70     17.80 o
   1   9  21       54.45       63.13      9.45 o
   2   9  21      124.64      135.87     11.53 o
   3   9  21       21.61       15.12     10.26 o
   4   9  21        8.05       43.15     12.89 o
   5   9  21        1.57       96.01     56.18 o
   0  10  21      256.93      311.61     18.65 o
   1  10  21      241.01      236.12     12.84 o
   2  10  21       94.48       86.54     10.71 o
   3  10  21      102.72      132.25     13.68 o
   4  10  21        5.78       27.35     12.48 o
   0  11  21       49.53       69.82     14.16 o
   1  11  21      103.45       81.51     10.78 o
   2  11  21       44.28       56.03     10.02 o
   3  11  21       18.65       22.78     10.20 o
   4  11  21        2.50        4.52     12.29 o
   0  12  21       22.99        3.62     12.27 o
   1  12  21     1919.89     1628.09     27.28 o
   2  12  21      102.71      110.65     11.53 o
   3  12  21       20.94       20.60     10.76 o
   4  12  21       27.34       61.23     14.78 o
   0  13  21      253.87      226.99     22.56 o
   1  13  21     1616.79     1360.50     25.59 o
   2  13  21      626.81      583.02     23.63 o
   3  13  21       23.82       45.47     11.58 o
   4  13  21       74.49       99.25     16.76 o
   0  14  21       12.89       33.32     14.86 o
   1  14  21       58.11       60.33     10.35 o
   2  14  21      197.33      201.10     15.50 o
   3  14  21       41.95       75.72     12.98 o
   4  14  21       11.81       40.97     15.16 o
   0  15  21       74.56       89.00     18.17 o
   1  15  21       86.00       81.89     13.34 o
   2  15  21      204.88      174.01     15.25 o
   3  15  21        8.49       13.90     12.42 o
   4  15  21        0.60       17.53     14.51 o
   0  16  21       25.81       17.83     16.18 o
   1  16  21       55.96       57.95     13.14 o
   2  16  21      622.49      532.54     23.64 o
   3  16  21       20.06       25.15     14.58 o
   4  16  21        7.10       -5.50     32.78 o
   0  17  21        2.07       -5.77     14.07 o
   1  17  21       12.87       15.88     12.22 o
   2  17  21       87.40       81.44     13.13 o
   3  17  21       49.06       63.53     17.49 o
   0  18  21        4.76       17.35     15.80 o
   1  18  21       45.17       39.99     13.19 o
   2  18  21      147.89      136.89     17.58 o
   3  18  21        2.16       39.19     15.32 o
   0  19  21       82.17       98.33     20.03 o
   1  19  21       32.36       22.14     13.10 o
   2  19  21      143.64      126.96     18.00 o
   3  19  21       25.08       69.62     27.57 o
   0  20  21        1.95        6.85     16.02 o
   1  20  21        1.31       37.60     13.34 o
   2  20  21        6.09       37.74     15.56 o
   3  20  21        4.86        2.43     36.50 o
   0  21  21       18.82       34.27     18.95 o
   1  21  21       29.12       56.77     14.63 o
   2  21  21       22.57       45.99     20.66 o
   0  22  21        1.86       21.56     17.71 o
   1  22  21       57.62      119.96     17.28 o
   2  22  21       44.57       82.47     21.21 o
   0  23  21        0.00       28.44     27.30 o
   1  23  21        3.36       19.20     16.12 o
   2  23  21        6.95       99.60     45.94 o
   0  24  21      111.96      101.25     27.38 o
   1  24  21       42.36       40.55     21.39 o
   0  25  21        4.25       53.56     35.22 o
   0   0  22      182.94      202.80     16.91 o
   1   0  22       76.75       88.15      9.38 o
   2   0  22      842.47      844.41     23.76 o
   3   0  22        2.19      -10.81     12.73 o
   4   0  22        3.99       -2.03     17.10 o
   5   0  22       61.75       57.17     22.86 o
   0   1  22      151.97      166.82     11.23 o
   1   1  22      171.53      218.84      8.58 o
   2   1  22      334.90      339.61     13.10 o
   3   1  22      108.34       76.36     11.06 o
   4   1  22       26.23       37.01     12.55 o
   5   1  22       18.19        9.18     17.87 o
   0   2  22      122.83       69.57      9.81 o
   1   2  22       42.04       42.89      6.42 o
   2   2  22      237.71      232.82     11.50 o
   3   2  22       87.77       86.07     11.50 o
   4   2  22       53.47       65.75     13.22 o
   5   2  22       13.91       15.48     20.49 o
   0   3  22       13.27       10.61      7.68 o
   1   3  22     1164.71     1023.34     15.33 o
   2   3  22      525.49      579.17     17.63 o
   3   3  22      582.81      524.11     27.31 o
   4   3  22       71.40       72.65     14.11 o
   5   3  22        3.19       -5.94     31.64 o
   0   4  22      160.32      246.99     12.69 o
   1   4  22      121.60      115.73      6.98 o
   2   4  22      112.93      111.73     11.16 o
   3   4  22      408.23      382.66     21.29 o
   4   4  22       45.69       52.77     14.48 o
   5   4  22       41.32       41.07     27.73 o
   0   5  22       48.22       77.39      8.77 o
   1   5  22      316.55      366.29     11.26 o
   2   5  22      251.07      232.97     14.42 o
   3   5  22      238.09      205.00     15.13 o
   4   5  22      104.35       97.69     14.91 o
   5   5  22       17.88       20.36     23.08 o
   0   6  22       24.23       17.30      7.34 o
   1   6  22      807.90      772.17     15.44 o
   2   6  22      511.13      510.79     18.95 o
   3   6  22      724.46      651.07     23.41 o
   4   6  22       30.17       32.26     11.95 o
   5   6  22       19.38       45.65     34.03 o
   0   7  22      350.89      365.82     20.88 o
   1   7  22      418.97      417.51     13.56 o
   2   7  22      198.54      224.04     14.21 o
   3   7  22      386.51      334.50     21.29 o
   4   7  22       55.07       25.39     11.78 o
   5   7  22       10.71       36.34     22.77 o
   0   8  22      148.39      181.57     14.27 o
   1   8  22       71.59       74.35      9.10 o
   2   8  22       22.31       27.25      9.23 o
   3   8  22      275.56      208.03     15.00 o
   4   8  22        7.25       15.71     12.73 o
   5   8  22       10.02       80.19     56.36 o
   0   9  22        1.79       -2.77      8.01 o
   1   9  22      329.88      334.26     13.24 o
   2   9  22      294.09      295.81     16.08 o
   3   9  22        3.60        3.89     10.89 o
   4   9  22       28.62       28.12     12.95 o
   0  10  22       10.80       18.34     12.01 o
   1  10  22       73.95       68.74      9.27 o
   2  10  22       27.72       33.56      9.17 o
   3  10  22       27.95       38.54     10.98 o
   4  10  22       33.62       78.08     14.13 o
   0  11  22     1399.59     1167.30     34.45 o
   1  11  22      519.01      484.17     17.60 o
   2  11  22       67.09       82.46     10.90 o
   3  11  22       24.10       27.21     10.82 o
   4  11  22       29.60       59.49     14.19 o
   0  12  22      276.20      297.04     23.29 o
   1  12  22      188.43      171.47     12.71 o
   2  12  22      158.59      152.73     13.35 o
   3  12  22       20.42       25.36     11.37 o
   4  12  22       34.42       58.97     15.09 o
   0  13  22      554.90      530.50     29.90 o
   1  13  22      365.42      342.48     18.15 o
   2  13  22      191.71      144.54     13.50 o
   3  13  22       33.64       32.93     11.64 o
   4  13  22       11.76       34.32     14.84 o
   0  14  22      740.09      774.76     34.91 o
   1  14  22      851.89      771.14     49.50 o
   2  14  22       41.63       45.98     11.97 o
   3  14  22       47.55       61.04     13.68 o
   4  14  22       16.79       31.30     15.06 o
   0  15  22       45.87       37.86     15.10 o
   1  15  22      227.26      186.26     20.14 o
   2  15  22      142.89      112.32     13.11 o
   3  15  22      111.47       74.71     14.34 o
   4  15  22        1.00       36.17     22.10 o
   0  16  22       35.15       29.63     15.53 o
   1  16  22        8.25       16.24     12.96 o
   2  16  22       29.94       44.90     11.61 o
   3  16  22       87.81       96.89     17.79 o
   4  16  22       23.06       46.55     47.24 o
   0  17  22       44.81       28.40     16.58 o
   1  17  22        9.58        4.50     11.98 o
   2  17  22       77.64       95.88     15.47 o
   3  17  22       82.27       64.59     20.92 o
   0  18  22       32.06       44.57     17.40 o
   1  18  22      107.90      118.84     15.58 o
   2  18  22       31.17       28.75     13.21 o
   3  18  22       57.90       90.24     16.22 o
   0  19  22       32.37       41.11     17.36 o
   1  19  22       33.89       10.32     14.32 o
   2  19  22       29.92       47.99     14.38 o
   3  19  22       14.44       48.55     16.44 o
   0  20  22        3.01        3.51     21.34 o
   1  20  22       47.99       32.83     13.57 o
   2  20  22        6.64       28.33     16.33 o
   3  20  22       11.03      -16.00     33.44 o
   0  21  22        0.00       -0.48     17.83 o
   1  21  22        9.90       22.07     14.23 o
   2  21  22       15.72       44.87     19.44 o
   0  22  22       31.47       28.70     23.65 o
   1  22  22       27.15       72.91     16.87 o
   2  22  22       81.17       99.68     19.66 o
   0  23  22      198.08      189.16     26.70 o
   1  23  22      128.82      170.10     21.58 o
   2  23  22       13.89       81.27     47.02 o
   0  24  22       19.60       72.64     35.30 o
   1  24  22        8.97       34.97     25.85 o
   1   0  23      736.27      727.09     17.96 o
   2   0  23       10.81       -0.69      9.45 o
   3   0  23        0.17       -4.82     12.59 o
   4   0  23        1.36       -3.11     18.12 o
   5   0  23        6.61       38.84     26.21 o
   0   1  23       78.57       89.42      9.48 o
   1   1  23      265.09      286.67      9.77 o
   2   1  23       27.67       33.63      7.59 o
   3   1  23       85.46       67.44     10.79 o
   4   1  23        0.29        0.52     13.64 o
   5   1  23        9.94       -2.50     15.47 o
   0   2  23      111.96      155.09     11.35 o
   1   2  23      170.36      180.79      9.17 o
   2   2  23      346.36      326.11     13.01 o
   3   2  23      617.43      539.19     21.10 o
   4   2  23       52.79       73.74     13.86 o
   5   2  23       24.26       30.52     26.06 o
   0   3  23      699.47      804.83     21.32 o
   1   3  23      617.22      626.49     12.47 o
   2   3  23      107.37      102.65     13.81 o
   3   3  23      138.41      129.54     13.22 o
   4   3  23      184.06      143.68     16.40 o
   5   3  23       43.43       25.60     23.39 o
   0   4  23      192.66      250.16     13.43 o
   1   4  23      491.24      481.84     11.45 o
   2   4  23      594.65      632.44     20.28 o
   3   4  23      152.10      154.78     13.96 o
   4   4  23       20.15       69.05     13.27 o
   5   4  23        1.91       39.52     19.22 o
   0   5  23     1500.31     1653.92     26.67 o
   1   5  23       47.38       56.05      7.79 o
   2   5  23      454.96      451.00     18.71 o
   3   5  23       64.07       57.45     11.16 o
   4   5  23      162.58      111.86     15.69 o
   5   5  23        0.57       15.54     25.96 o
   0   6  23     1135.28     1150.27     27.26 o
   1   6  23       64.54       87.00      8.54 o
   2   6  23      882.47      789.57     22.40 o
   3   6  23       59.11       66.12     11.31 o
   4   6  23       52.67       56.64     13.07 o
   5   6  23       10.82       11.21     22.81 o
   0   7  23        0.20        1.51      9.72 o
   1   7  23      167.59      190.63     10.53 o
   2   7  23      491.51      471.96     19.00 o
   3   7  23      124.46      116.71     12.94 o
   4   7  23        6.36       42.03     12.68 o
   5   7  23       12.30       95.56     26.71 o
   0   8  23      258.38      262.24     18.28 o
   1   8  23      209.99      241.58     11.82 o
   2   8  23     1011.97      873.70     24.61 o
   3   8  23       25.94       27.55     10.53 o
   4   8  23        1.32       46.56     12.46 o
   0   9  23        3.79       -0.34      8.27 o
   1   9  23      212.40      195.89     10.97 o
   2   9  23       66.40       52.94     10.41 o
   3   9  23        9.27       27.95     10.25 o
   4   9  23       28.31       39.88     13.14 o
   0  10  23      174.51      174.65     19.01 o
   1  10  23       98.29       96.18     10.27 o
   2  10  23       20.52       22.49      9.28 o
   3  10  23       33.47       39.74     11.10 o
   4  10  23        4.88       44.33     13.05 o
   0  11  23      272.62      293.74     22.78 o
   1  11  23       89.34      115.29     12.64 o
   2  11  23      651.06      590.19     20.40 o
   3  11  23        2.68        7.15      9.99 o
   4  11  23        2.67       15.11     12.72 o
   0  12  23     2148.98     1852.34     44.94 o
   1  12  23       42.32       47.69     10.62 o
   2  12  23       87.52       85.81     11.65 o
   3  12  23       67.37       44.94     12.00 o
   4  12  23        3.82       26.37     13.53 o
   0  13  23     1099.07      901.91     34.25 o
   1  13  23       17.89       21.91     10.08 o
   2  13  23      271.20      224.42     17.09 o
   3  13  23       34.80       47.58     12.10 o
   4  13  23        4.49       47.38     15.72 o
   0  14  23       20.74       50.64     23.03 o
   1  14  23      420.27      332.80     20.13 o
   2  14  23       56.30       69.41     11.71 o
   3  14  23       33.47       45.99     13.49 o
   4  14  23        4.03       29.30     19.04 o
   0  15  23        9.87       29.10     15.02 o
   1  15  23       63.05       75.21     13.44 o
   2  15  23      134.00      137.70     14.29 o
   3  15  23       28.89       50.88     13.35 o
   4  15  23        5.55       40.03     21.09 o
   0  16  23       90.69       92.94     18.95 o
   1  16  23       36.64       23.92     12.31 o
   2  16  23       24.61       42.03     11.76 o
   3  16  23       58.40       87.19     16.66 o
   4  16  23        9.85       11.97     46.79 o
   0  17  23      142.36      153.11     21.72 o
   1  17  23       37.01       35.10     13.01 o
   2  17  23        7.96       26.44     13.08 o
   3  17  23       26.32       30.73     15.19 o
   0  18  23        0.48       19.74     19.53 o
   1  18  23       14.77       34.06     13.36 o
   2  18  23       24.27       50.33     14.05 o
   3  18  23       11.30       35.60     15.48 o
   0  19  23        0.89       34.71     16.79 o
   1  19  23       24.76       18.98     13.12 o
   2  19  23       30.54       56.01     16.56 o
   3  19  23        9.90       85.88     28.80 o
   0  20  23       18.29       23.66     20.63 o
   1  20  23       13.53       19.57     13.80 o
   2  20  23       84.36       84.43     17.39 o
   3  20  23       50.08       39.91     51.69 o
   0  21  23       10.90        8.61     18.19 o
   1  21  23       24.19       48.18     15.60 o
   2  21  23       14.90       42.50     23.24 o
   0  22  23       42.60       58.83     21.76 o
   1  22  23       47.63       54.95     16.22 o
   2  22  23        0.81       82.65     49.94 o
   0  23  23       74.27       61.84     20.83 o
   1  23  23       54.91       94.66     20.60 o
   0  24  23        2.45       33.18     31.02 o
   1  24  23       20.41       86.30     51.06 o
   0   0  24     2193.90     1939.99     41.62 o
   1   0  24       32.12       29.46      8.64 o
   2   0  24       14.04       12.65     10.13 o
   3   0  24       84.68       93.59     16.43 o
   4   0  24       26.13       32.85     19.48 o
   5   0  24        2.67        7.38     26.97 o
   0   1  24     2047.40     1901.22     28.98 o
   1   1  24      160.09      215.59      9.61 o
   2   1  24        4.22       20.44      7.52 o
   3   1  24       40.36       43.33     11.03 o
   4   1  24       48.24       64.98     17.06 o
   5   1  24        2.21       -6.36     18.49 o
   0   2  24       26.90       11.44      7.88 o
   1   2  24       15.69       41.66      6.78 o
   2   2  24      180.28      172.84     11.58 o
   3   2  24      290.58      267.98     16.21 o
   4   2  24       74.00       72.89     13.62 o
   5   2  24       16.15      -12.94     19.28 o
   0   3  24       85.98      131.64     14.23 o
   1   3  24       18.31       17.35      5.67 o
   2   3  24      174.51      156.58     13.37 o
   3   3  24      339.56      296.32     17.27 o
   4   3  24       32.88       56.75     13.21 o
   5   3  24       33.12       30.04     67.14 o
   0   4  24     2114.88     2019.65     30.35 o
   1   4  24      247.29      306.94     10.17 o
   2   4  24      525.13      485.26     18.98 o
   3   4  24     1553.48     1281.59     27.57 o
   4   4  24      157.13      100.28     15.55 o
   5   4  24       12.76      -25.58     25.58 o
   0   5  24      405.26      381.14     15.74 o
   1   5  24      355.95      393.91     12.26 o
   2   5  24       61.30       77.20     11.09 o
   3   5  24      124.76      125.58     13.33 o
   4   5  24        1.57        6.02     11.91 o
   5   5  24       48.29       37.43     24.29 o
   0   6  24      194.42      307.65     17.27 o
   1   6  24      306.86      339.75     14.44 o
   2   6  24       69.12       74.19     10.65 o
   3   6  24       56.39       48.54     11.05 o
   4   6  24       39.29       34.26     13.24 o
   5   6  24        1.80       75.59     26.90 o
   0   7  24       49.45       77.48     11.48 o
   1   7  24      108.34      113.08      9.12 o
   2   7  24      373.70      370.77     17.86 o
   3   7  24      124.28      138.44     13.85 o
   4   7  24       59.88       48.85     12.80 o
   5   7  24        0.81       42.38     24.56 o
   0   8  24       16.81       15.88     10.17 o
   1   8  24       37.01       30.89      7.58 o
   2   8  24      216.07      179.92     13.90 o
   3   8  24      101.19       80.22     12.04 o
   4   8  24        0.36       18.41     11.96 o
   0   9  24       41.44       58.66     11.14 o
   1   9  24      114.18      126.94     12.26 o
   2   9  24       34.39       33.61      9.38 o
   3   9  24       11.72       24.53     10.84 o
   4   9  24        0.03       25.76     14.73 o
   0  10  24      159.76      155.56     18.05 o
   1  10  24       11.38       10.35      8.48 o
   2  10  24      361.85      351.64     17.94 o
   3  10  24       12.87       21.43     10.74 o
   4  10  24        3.59       20.33     22.63 o
   0  11  24       62.64       54.86     14.97 o
   1  11  24      180.39      179.15     14.34 o
   2  11  24       23.79       24.92     10.60 o
   3  11  24        4.43       28.64     11.34 o
   4  11  24        3.66       22.56     13.23 o
   0  12  24       11.06       30.49     18.22 o
   1  12  24      120.87      140.99     14.02 o
   2  12  24      261.25      240.56     17.60 o
   3  12  24      192.26      162.11     21.38 o
   4  12  24        5.79       14.69     13.55 o
   0  13  24      450.04      401.00     27.58 o
   1  13  24      169.79      175.00     16.25 o
   2  13  24      780.00      675.98     29.98 o
   3  13  24       99.74       90.88     15.19 o
   4  13  24        7.68       32.85     15.64 o
   0  14  24       90.70       71.55     17.43 o
   1  14  24       45.62       47.28     12.36 o
   2  14  24       45.14       54.91     11.65 o
   3  14  24       57.49       73.36     14.12 o
   4  14  24       17.69       45.96     16.30 o
   0  15  24      130.39      146.33     20.50 o
   1  15  24      390.01      342.95     25.11 o
   2  15  24      260.53      246.63     17.79 o
   3  15  24       33.59       62.67     14.11 o
   4  15  24       14.86       32.19     31.17 o
   0  16  24      163.82      115.93     20.96 o
   1  16  24      232.67      188.32     17.28 o
   2  16  24       20.49       25.16     11.72 o
   3  16  24       20.80       43.03     14.47 o
   0  17  24        9.11      -14.21     15.67 o
   1  17  24        1.44       12.11     12.83 o
   2  17  24       21.73       28.44     18.76 o
   3  17  24        8.68       26.25     15.75 o
   0  18  24       21.09       24.26     16.95 o
   1  18  24       52.08       66.59     14.49 o
   2  18  24      139.21      141.20     16.67 o
   3  18  24        0.71       55.55     16.38 o
   0  19  24        0.10       11.04     16.83 o
   1  19  24       35.61       42.64     14.01 o
   2  19  24        7.88       23.08     14.00 o
   3  19  24       53.37       24.22     29.00 o
   0  20  24        0.58       -4.21     17.18 o
   1  20  24       22.04       43.50     14.80 o
   2  20  24       10.25       32.14     16.07 o
   3  20  24        0.96      -21.13     45.22 o
   0  21  24        0.20       15.33     18.61 o
   1  21  24       74.12       88.64     20.81 o
   2  21  24       20.09       28.57     23.81 o
   0  22  24       41.99       78.02     21.29 o
   1  22  24       59.74       43.52     17.45 o
   2  22  24        5.94      105.52     41.67 o
   0  23  24       65.43       85.98     22.32 o
   1  23  24        9.05       -0.23     16.87 o
   0  24  24       22.08       66.03     26.07 o
   1   0  25      287.77      309.44     15.32 o
   2   0  25      446.59      462.14     21.97 o
   3   0  25      144.71      126.22     18.24 o
   4   0  25       40.25       31.22     24.26 o
   5   0  25       15.38       24.53     49.40 o
   0   1  25      680.37      619.26     19.01 o
   1   1  25       18.94       15.89      6.08 o
   2   1  25      104.33      102.57      9.69 o
   3   1  25       83.76       59.40     12.07 o
   4   1  25        4.48        8.01     12.68 o
   5   1  25       23.35        6.83     30.51 o
   0   2  25      626.30      665.61     19.25 o
   1   2  25       83.09      104.46      8.36 o
   2   2  25       85.31      120.44     10.84 o
   3   2  25      459.36      378.19     20.22 o
   4   2  25       72.33       61.91     15.04 o
   5   2  25        6.99       53.08     62.82 o
   0   3  25     3320.61     2655.73     39.15 o
   1   3  25       12.39       15.17      5.91 o
   2   3  25      665.10      636.98     22.14 o
   3   3  25       21.14       35.82     10.90 o
   4   3  25       87.97       88.03     15.08 o
   5   3  25      105.72       88.45     85.77 o
   0   4  25       13.68       32.81     10.07 o
   1   4  25       26.56       36.65      6.77 o
   2   4  25       25.00       40.04     10.05 o
   3   4  25       41.60       43.55     10.81 o
   4   4  25       58.94       52.88     13.14 o
   5   4  25       31.59       -2.35     41.80 o
   0   5  25       77.71      111.26     11.22 o
   1   5  25      712.18      668.93     15.83 o
   2   5  25      571.18      528.65     20.05 o
   3   5  25       49.34       52.52     11.40 o
   4   5  25      142.26      101.70     15.92 o
   5   5  25       37.12      -18.47     25.63 o
   0   6  25      576.21      693.13     22.37 o
   1   6  25      630.84      604.65     15.54 o
   2   6  25      463.83      483.54     19.61 o
   3   6  25      101.74      117.19     13.42 o
   4   6  25       76.41       56.16     13.97 o
   5   6  25       22.62       35.79     21.06 o
   0   7  25        2.30        7.22      9.33 o
   1   7  25        0.25        1.71      7.28 o
   2   7  25      101.71       92.74     13.72 o
   3   7  25       14.58       18.53     10.42 o
   4   7  25       36.71       63.23     13.65 o
   0   8  25      281.96      266.79     17.72 o
   1   8  25       17.15       21.44      7.95 o
   2   8  25       20.40       22.68      9.46 o
   3   8  25       30.02       40.76     11.44 o
   4   8  25       42.26       69.51     14.42 o
   0   9  25       34.30       10.73     11.72 o
   1   9  25       49.10       46.07      9.75 o
   2   9  25       15.08        5.10      8.93 o
   3   9  25      145.14      116.09     13.49 o
   4   9  25        5.36       36.44     12.93 o
   0  10  25       18.23        7.57     13.29 o
   1  10  25       14.08        6.66      8.87 o
   2  10  25       31.63       28.40      9.64 o
   3  10  25        5.26       46.11     12.00 o
   4  10  25        1.86       40.81     14.05 o
   0  11  25      757.12      716.42     51.85 o
   1  11  25       61.82       47.72     10.43 o
   2  11  25      292.99      247.48     17.33 o
   3  11  25       20.41       26.65     10.64 o
   4  11  25       28.53       36.68     13.81 o
   0  12  25     2050.90     1766.05     49.38 o
   1  12  25      613.73      525.78     22.70 o
   2  12  25       51.18       53.20     12.05 o
   3  12  25      109.30      113.12     15.53 o
   4  12  25       26.40       47.14     16.58 o
   0  13  25        1.70        7.90     14.23 o
   1  13  25       53.34       67.18     12.75 o
   2  13  25       48.80       26.87     11.12 o
   3  13  25       16.38       15.94     12.30 o
   4  13  25        1.19       16.47     15.32 o
   0  14  25      280.11      282.33     32.16 o
   1  14  25     1464.48     1180.49     30.22 o
   2  14  25       84.90       67.06     14.44 o
   3  14  25      226.98      216.55     19.08 o
   4  14  25        0.78      -16.71     17.09 o
   0  15  25      378.26      352.35     27.90 o
   1  15  25       43.84       55.54     14.83 o
   2  15  25      129.56      114.98     14.98 o
   3  15  25       63.14       88.63     15.55 o
   4  15  25        4.80        2.25     37.04 o
   0  16  25        2.49        4.51     15.08 o
   1  16  25       11.17       11.26     12.28 o
   2  16  25       14.21       26.74     12.94 o
   3  16  25       17.60       34.45     14.61 o
   0  17  25       22.85       25.79     28.45 o
   1  17  25        1.52       14.04     12.01 o
   2  17  25       17.35        9.64     12.82 o
   3  17  25       31.69       50.15     21.62 o
   0  18  25       23.90       28.94     20.02 o
   1  18  25        6.38       19.79     13.31 o
   2  18  25       36.64       49.15     14.39 o
   3  18  25       53.69       63.21     17.13 o
   0  19  25        1.49        6.90     16.82 o
   1  19  25       28.85       47.81     14.79 o
   2  19  25        7.83       38.26     14.50 o
   3  19  25        6.02        1.89     47.02 o
   0  20  25       52.83       40.86     18.76 o
   1  20  25       21.14       33.73     14.50 o
   2  20  25        1.22       16.30     14.70 o
   0  21  25        3.28       35.07     31.89 o
   1  21  25       28.97       58.66     15.88 o
   2  21  25        9.22       39.35     24.22 o
   0  22  25       17.05       55.64     21.98 o
   1  22  25        0.16       22.27     15.00 o
   2  22  25        4.69       -9.83     32.75 o
   0  23  25       31.41       91.46     22.52 o
   1  23  25      127.15      167.29     24.33 o
   0  24  25        1.27       14.08     34.99 o
   0   0  26      325.46      333.93     22.72 o
   1   0  26        0.60       30.90      9.16 o
   2   0  26        0.70       17.85     11.54 o
   3   0  26      140.25      105.67     20.57 o
   4   0  26       47.32       35.04     24.22 o
   5   0  26        0.20       50.43     56.99 o
   0   1  26      269.74      365.98     16.36 o
   1   1  26       20.79       14.53      6.31 o
   2   1  26      546.90      550.51     16.69 o
   3   1  26       64.70       64.94     12.37 o
   4   1  26       81.63       79.81     20.99 o
   5   1  26        3.91        8.03     38.16 o
   0   2  26      366.93      482.81     18.03 o
   1   2  26      987.92      891.43     15.97 o
   2   2  26      298.46      299.95     16.07 o
   3   2  26        2.63       16.04     10.93 o
   4   2  26       57.11       50.62     14.60 o
   5   2  26       26.96       53.37    111.61 o
   0   3  26      159.61      195.08     14.89 o
   1   3  26      222.81      247.59     10.25 o
   2   3  26       77.18       83.43     12.49 o
   3   3  26       13.79       16.52     10.56 o
   4   3  26       98.97       78.93     14.56 o
   5   3  26        2.75       30.04     69.94 o
   0   4  26     1953.53     1778.01     29.37 o
   1   4  26      779.19      770.60     18.80 o
   2   4  26     1990.11     1623.60     29.22 o
   3   4  26       96.90       70.39     11.78 o
   4   4  26        2.42       30.93     13.62 o
   5   4  26        6.59      -48.27     48.27 o
   0   5  26        1.23        3.25      8.09 o
   1   5  26      747.55      722.78     18.33 o
   2   5  26     1155.37     1010.38     25.92 o
   3   5  26        3.68       -2.60      9.86 o
   4   5  26        6.09       24.51     13.49 o
   0   6  26        9.52        8.49      9.47 o
   1   6  26       45.43       72.66      9.38 o
   2   6  26       90.39      121.63     12.51 o
   3   6  26        6.70       25.28     11.04 o
   4   6  26      162.71      140.35     16.87 o
   0   7  26       66.71       75.11     11.87 o
   1   7  26       77.26       85.72     10.07 o
   2   7  26        5.27       -2.89      8.97 o
   3   7  26       71.71       75.35     12.42 o
   4   7  26      107.94       83.65     15.20 o
   0   8  26       44.65       80.75     12.28 o
   1   8  26       22.39       33.91      9.48 o
   2   8  26      131.84      127.24     13.17 o
   3   8  26       74.88       80.43     12.82 o
   4   8  26       18.62       22.02     13.42 o
   0   9  26        8.13        3.81     12.18 o
   1   9  26      176.44      172.21     13.59 o
   2   9  26        7.15       -4.06      8.88 o
   3   9  26       16.30       39.49     11.41 o
   4   9  26        2.30       -0.29     13.01 o
   0  10  26        2.94       14.91     13.09 o
   1  10  26      280.37      269.52     16.13 o
   2  10  26        3.28       21.45     10.08 o
   3  10  26       16.60       49.87     12.04 o
   4  10  26       58.19       39.51     13.79 o
   0  11  26       63.41       40.72     15.08 o
   1  11  26       23.73       38.23     11.23 o
   2  11  26       48.17       36.88     11.29 o
   3  11  26       16.81       39.74     11.96 o
   4  11  26        8.38        9.81     12.40 o
   0  12  26     2345.52     1879.67     53.58 o
   1  12  26      568.54      472.75     20.56 o
   2  12  26       65.18       82.08     14.26 o
   3  12  26      112.05      121.72     15.82 o
   4  12  26        6.58       16.74     13.55 o
   0  13  26     1728.33     1380.09     40.91 o
   1  13  26      148.39      160.09     15.88 o
   2  13  26       38.16       44.99     12.06 o
   3  13  26       89.42       92.41     15.10 o
   4  13  26        5.55       22.66     16.39 o
   0  14  26      130.66      101.81     18.18 o
   1  14  26       42.83       67.62     13.10 o
   2  14  26       67.06       65.83     12.87 o
   3  14  26       50.80       57.95     13.97 o
   4  14  26        8.92       24.58     27.22 o
   0  15  26      525.57      500.82     31.86 o
   1  15  26       34.37       37.78     12.61 o
   2  15  26       39.70       56.68     12.86 o
   3  15  26        6.14       28.68     14.32 o
   0  16  26       17.71       34.47     16.53 o
   1  16  26       12.01        4.49     11.78 o
   2  16  26       10.05       34.79     15.31 o
   3  16  26        8.22       53.58     14.22 o
   0  17  26        1.04      -13.49     15.71 o
   1  17  26        6.63       10.09     13.08 o
   2  17  26        2.96        0.18     18.86 o
   3  17  26       13.60       53.78     16.18 o
   0  18  26       75.11       72.82     19.61 o
   1  18  26        1.81       36.44     13.46 o
   2  18  26        2.50       -1.97     16.83 o
   3  18  26       11.73       96.67     41.75 o
   0  19  26        0.89       25.42     17.77 o
   1  19  26       66.45       65.08     15.00 o
   2  19  26        3.51       20.98     15.93 o
   3  19  26       17.76       81.63     53.58 o
   0  20  26        6.09       34.55     20.97 o
   1  20  26        7.65       26.80     15.20 o
   2  20  26        8.43       19.80     16.53 o
   0  21  26        0.03       34.67     19.56 o
   1  21  26       16.82       56.84     19.74 o
   2  21  26        7.14      152.10     50.88 o
   0  22  26      359.34      367.41     32.83 o
   1  22  26       30.66       67.04     20.44 o
   0  23  26        4.90       23.39     45.49 o
   1  23  26        0.16       50.90     21.93 o
   1   0  27     1864.11     1708.50     29.39 o
   2   0  27      421.66      394.26     21.52 o
   3   0  27       38.87       49.08     18.85 o
   4   0  27        0.72       28.40     20.03 o
   5   0  27        1.49       38.83     59.96 o
   0   1  27       42.56       48.03     10.10 o
   1   1  27      338.21      360.49     11.99 o
   2   1  27       31.84       33.05      9.36 o
   3   1  27      147.61      115.73     13.92 o
   4   1  27       41.62       34.81     13.94 o
   5   1  27        5.87      -31.59     41.71 o
   0   2  27       39.45       46.25     10.31 o
   1   2  27      389.70      378.16     12.91 o
   2   2  27      109.99       87.70     11.86 o
   3   2  27       64.97       37.69     12.00 o
   4   2  27       24.12       20.26     14.40 o
   5   2  27       17.22       15.01     41.67 o
   0   3  27      136.46      162.62     14.75 o
   1   3  27      408.16      440.32     13.65 o
   2   3  27     1435.21     1214.93     27.12 o
   3   3  27       91.63       75.50     13.20 o
   4   3  27        5.05       16.98     13.35 o
   5   3  27       19.94       10.12     65.04 o
   0   4  27        1.95        1.85     10.08 o
   1   4  27      373.06      390.35     14.25 o
   2   4  27      938.04      787.59     23.78 o
   3   4  27       86.89       61.20     12.04 o
   4   4  27      101.80      102.65     15.96 o
   0   5  27      255.82      247.04     14.81 o
   1   5  27      321.89      356.12     15.10 o
   2   5  27       68.10       91.70     12.14 o
   3   5  27       16.91       10.27     10.37 o
   4   5  27      188.28      126.65     16.70 o
   0   6  27      190.31      178.38     15.43 o
   1   6  27      162.33      173.29     11.95 o
   2   6  27       86.71      115.69     12.42 o
   3   6  27      250.01      215.66     16.03 o
   4   6  27        6.41       -7.12     14.20 o
   0   7  27       42.42       45.55     11.24 o
   1   7  27      243.90      245.97     13.57 o
   2   7  27      157.62      160.21     14.09 o
   3   7  27       90.42       59.86     12.39 o
   4   7  27       56.10       66.84     15.10 o
   0   8  27       24.02       46.08     14.11 o
   1   8  27      176.09      185.35     13.87 o
   2   8  27      161.43      159.15     13.44 o
   3   8  27        2.86        1.26     10.46 o
   4   8  27       87.24       68.73     14.45 o
   0   9  27       15.29        8.94     13.04 o
   1   9  27       34.38       29.25     10.06 o
   2   9  27       51.58       81.00     11.28 o
   3   9  27       13.32       37.42     11.46 o
   4   9  27       24.44       46.95     14.17 o
   0  10  27      118.41      101.14     25.52 o
   1  10  27       92.95      107.30     12.07 o
   2  10  27       96.43       91.22     12.81 o
   3  10  27       70.23       82.46     13.05 o
   4  10  27        0.26       31.88     13.09 o
   0  11  27       37.93       23.51     15.03 o
   1  11  27      275.44      275.60     16.60 o
   2  11  27      106.98       97.06     16.18 o
   3  11  27        9.29       48.06     12.57 o
   4  11  27        1.92       48.00     14.69 o
   0  12  27      252.78      271.44     24.48 o
   1  12  27      548.14      430.52     21.99 o
   2  12  27      156.04      141.08     15.50 o
   3  12  27       70.34       76.52     14.28 o
   4  12  27       31.07       36.39     14.86 o
   0  13  27     1019.05      897.88     38.06 o
   1  13  27      248.44      210.00     17.87 o
   2  13  27      152.95      164.56     16.04 o
   3  13  27       23.04       48.82     17.56 o
   4  13  27       25.44       51.49     18.83 o
   0  14  27      194.23      238.81     26.59 o
   1  14  27      293.57      286.76     19.36 o
   2  14  27      108.72      120.39     14.89 o
   3  14  27       11.61       44.92     13.70 o
   0  15  27      289.76      249.22     24.94 o
   1  15  27      111.61      126.96     15.70 o
   2  15  27       43.00       44.67     14.39 o
   3  15  27       54.34       50.79     14.95 o
   0  16  27        0.15       24.20     17.34 o
   1  16  27       83.13       79.67     16.76 o
   2  16  27       13.67        0.49     13.57 o
   3  16  27        4.88       33.54     14.37 o
   0  17  27      139.32      117.20     22.13 o
   1  17  27       28.94       17.23     14.42 o
   2  17  27       16.65       17.10     14.18 o
   3  17  27       20.00       59.08     18.52 o
   0  18  27       25.96        7.53     20.67 o
   1  18  27       28.59       37.47     13.81 o
   2  18  27       14.58       23.50     14.56 o
   3  18  27        7.95       10.97     44.77 o
   0  19  27       20.66       39.55     21.85 o
   1  19  27        4.13       38.53     14.72 o
   2  19  27       15.93       19.87     15.05 o
   0  20  27       81.55       83.67     23.97 o
   1  20  27        0.63       29.10     14.79 o
   2  20  27       13.56        4.31     16.75 o
   0  21  27      116.70      153.71     25.86 o
   1  21  27        4.92       29.13     15.01 o
   2  21  27       20.99       99.52     51.15 o
   0  22  27       32.18       69.17     43.20 o
   1  22  27       53.65       83.09     19.00 o
   0  23  27      153.22      228.59     45.60 o
   1  23  27       26.34       69.67     47.56 o
   0   0  28      305.46      368.71     24.66 o
   1   0  28      293.10      353.89     17.04 o
   2   0  28      120.52       95.67     15.11 o
   3   0  28       58.72       47.90     19.14 o
   4   0  28        2.32       20.51     20.71 o
   0   1  28        4.17       10.75      9.36 o
   1   1  28      309.54      330.18     13.92 o
   2   1  28      119.58      131.23     12.79 o
   3   1  28       13.59       17.81     12.47 o
   4   1  28       12.50       34.78     14.86 o
   0   2  28      119.24      168.04     13.76 o
   1   2  28      243.54      237.37     11.25 o
   2   2  28      772.74      754.21     25.28 o
   3   2  28        0.75       14.68     11.82 o
   4   2  28        4.81       19.03     14.46 o
   0   3  28       35.07       40.73     11.59 o
   1   3  28      378.70      389.09     14.29 o
   2   3  28      452.22      469.91     21.05 o
   3   3  28       28.33       52.14     12.23 o
   4   3  28      157.31       99.41     17.27 o
   0   4  28      167.67      160.81     14.95 o
   1   4  28        4.59       38.03      9.07 o
   2   4  28      681.20      606.46     21.90 o
   3   4  28       26.01       32.54     11.59 o
   4   4  28       24.15       29.09     13.83 o
   0   5  28       81.40       86.22     13.15 o
   1   5  28      218.64      199.54     12.93 o
   2   5  28      356.13      391.83     18.80 o
   3   5  28       30.24       32.59     11.23 o
   4   5  28       52.21       61.63     14.91 o
   0   6  28       66.60       56.84     12.05 o
   1   6  28      113.83      113.81     11.15 o
   2   6  28       34.29       33.79     10.48 o
   3   6  28      118.25      131.59     14.89 o
   4   6  28       76.06       35.53     14.05 o
   0   7  28      181.27      169.16     19.62 o
   1   7  28       20.26       22.81      9.54 o
   2   7  28      275.95      254.14     16.16 o
   3   7  28       81.37       69.95     12.82 o
   4   7  28        4.42       25.69     13.75 o
   0   8  28      341.56      381.08     24.70 o
   1   8  28       14.11       29.23      9.76 o
   2   8  28       44.54       62.03     10.90 o
   3   8  28       85.02       70.82     13.44 o
   4   8  28       29.97       23.94     14.61 o
   0   9  28      200.54      142.07     18.64 o
   1   9  28      158.74      152.91     13.31 o
   2   9  28       81.25       80.64     11.74 o
   3   9  28       11.23        4.81     10.79 o
   4   9  28        5.93       31.07     16.09 o
   0  10  28      645.88      559.03     29.59 o
   1  10  28      148.99      174.22     14.13 o
   2  10  28       82.16       87.89     13.35 o
   3  10  28       15.63       33.24     11.74 o
   4  10  28        9.97       26.70     13.81 o
   0  11  28      201.09      197.29     21.29 o
   1  11  28      593.56      510.74     20.71 o
   2  11  28        0.77       18.14     10.73 o
   3  11  28      243.30      228.62     19.12 o
   4  11  28        6.47       45.08     14.20 o
   0  12  28       80.31      101.64     17.20 o
   1  12  28      170.79      174.28     16.54 o
   2  12  28      122.28      134.28     15.14 o
   3  12  28       85.56      103.15     15.85 o
   4  12  28       37.85       29.35     14.43 o
   0  13  28       14.27       38.35     16.04 o
   1  13  28       41.29       54.57     12.86 o
   2  13  28       71.55       76.94     13.82 o
   3  13  28       28.82       54.90     14.01 o
   4  13  28       19.72       51.06     24.24 o
   0  14  28      271.79      262.81     24.66 o
   1  14  28      253.67      223.45     18.84 o
   2  14  28      110.51       89.79     14.32 o
   3  14  28      127.51      133.70     17.51 o
   0  15  28        4.71       11.57     16.20 o
   1  15  28      105.14      147.91     16.32 o
   2  15  28       15.28       28.03     13.72 o
   3  15  28        8.01       57.64     15.24 o
   0  16  28       14.31       12.53     16.49 o
   1  16  28        8.64        8.72     18.16 o
   2  16  28       13.84        8.71     13.35 o
   3  16  28        0.22       65.48     16.20 o
   0  17  28        0.45       29.46     20.02 o
   1  17  28       42.43       33.03     13.49 o
   2  17  28       18.17       22.60     14.88 o
   3  17  28        6.36       92.92     18.49 o
   0  18  28        1.01        8.40     17.17 o
   1  18  28       19.67       16.02     14.06 o
   2  18  28        8.34       31.75     15.35 o
   3  18  28       20.90       31.55     48.72 o
   0  19  28        0.05      -16.62     16.62 o
   1  19  28       11.58       31.15     17.77 o
   2  19  28        2.24       15.55     16.39 o
   0  20  28       20.01       22.11     19.02 o
   1  20  28       80.55       94.41     19.15 o
   2  20  28        7.10      -20.00     20.00 o
   0  21  28       94.29      152.53     29.26 o
   1  21  28        9.09       32.36     15.83 o
   2  21  28       21.81        4.14     47.47 o
   0  22  28       76.06      173.05     30.12 o
   1  22  28        7.77       31.80     21.54 o
   1   0  29       45.02       50.90     12.28 o
   2   0  29        9.31       14.57     14.19 o
   3   0  29        0.70        0.04     16.91 o
   4   0  29       16.46       37.74     22.40 o
   0   1  29      100.23      148.01     16.84 o
   1   1  29      169.46      169.99     12.28 o
   2   1  29      111.30      132.70     13.03 o
   3   1  29       51.23       52.03     13.96 o
   4   1  29        4.19       25.17     15.00 o
   0   2  29       54.97       72.04     12.06 o
   1   2  29       68.24       61.11      8.40 o
   2   2  29       21.38       31.22     10.59 o
   3   2  29       23.75       15.30     11.69 o
   4   2  29       45.19       38.92     15.11 o
   0   3  29        6.22       14.14     10.73 o
   1   3  29      359.20      330.14     13.92 o
   2   3  29      337.56      334.36     20.08 o
   3   3  29        9.74        5.91     11.65 o
   4   3  29        1.98       12.83     14.43 o
   0   4  29      507.56      546.80     20.40 o
   1   4  29     2982.85     2417.31     37.97 o
   2   4  29      229.74      260.50     18.41 o
   3   4  29       20.14       21.70     11.38 o
   4   4  29       53.46       56.70     15.23 o
   0   5  29       46.65       27.93     11.43 o
   1   5  29      137.44      157.69     12.05 o
   2   5  29      148.33      146.19     13.71 o
   3   5  29        2.61        9.14     10.76 o
   4   5  29       12.68       12.96     14.56 o
   0   6  29       22.52       26.88     11.27 o
   1   6  29       65.06       57.57      9.94 o
   2   6  29       69.41       62.61     11.34 o
   3   6  29        6.52       16.41     13.09 o
   4   6  29       29.46       51.32     15.41 o
   0   7  29      321.79      280.96     18.72 o
   1   7  29      605.90      550.33     24.52 o
   2   7  29      180.86      151.77     13.66 o
   3   7  29       23.75       -2.37     10.44 o
   4   7  29        9.49       30.83     14.01 o
   0   8  29       24.28        5.53     13.11 o
   1   8  29       70.32       65.43     10.71 o
   2   8  29       22.74       26.53     10.07 o
   3   8  29        5.68       20.03     11.12 o
   4   8  29       33.09       41.18     14.97 o
   0   9  29      180.03      226.06     21.86 o
   1   9  29        4.61       -6.52      8.23 o
   2   9  29       87.77       74.97     12.56 o
   3   9  29       32.13       38.90     11.99 o
   4   9  29        2.13       32.24     13.86 o
   0  10  29      104.57       92.03     17.07 o
   1  10  29      245.70      217.69     15.54 o
   2  10  29       31.30       26.67     12.04 o
   3  10  29       28.85       43.69     12.61 o
   4  10  29       14.19       45.37     13.88 o
   0  11  29      192.76      200.42     23.11 o
   1  11  29      165.34      182.71     15.62 o
   2  11  29       54.76       86.50     13.91 o
   3  11  29        9.00       27.84     13.61 o
   4  11  29       31.37       47.04     14.67 o
   0  12  29       38.28       37.30     21.10 o
   1  12  29       60.10       60.52     13.15 o
   2  12  29       99.80      108.96     14.12 o
   3  12  29        5.11       34.86     13.49 o
   4  12  29        8.11       32.96     29.78 o
   0  13  29     1355.62     1050.18     40.05 o
   1  13  29      493.76      378.05     29.23 o
   2  13  29       74.74       88.09     16.66 o
   3  13  29       95.10      108.82     16.53 o
   4  13  29       41.83       47.91     29.47 o
   0  14  29       34.67       51.31     19.34 o
   1  14  29      104.57      103.57     14.51 o
   2  14  29        0.64       34.75     12.45 o
   3  14  29       12.01       73.15     15.79 o
   0  15  29       73.88       84.24     19.27 o
   1  15  29        4.75       21.52     12.60 o
   2  15  29       38.03       27.14     13.98 o
   3  15  29       30.90       58.26     15.42 o
   0  16  29      391.15      248.85     28.58 o
   1  16  29       75.03       75.08     15.24 o
   2  16  29       32.53       45.20     15.42 o
   3  16  29       12.98       36.37     15.12 o
   0  17  29       27.62       26.52     17.21 o
   1  17  29        7.26       43.47     13.99 o
   2  17  29        6.59       -1.77     14.99 o
   3  17  29        9.55      119.24     34.34 o
   0  18  29        3.59       19.37     17.41 o
   1  18  29       19.26       30.44     16.95 o
   2  18  29        2.58       27.38     21.72 o
   0  19  29       70.29       60.55     23.71 o
   1  19  29        7.54       42.29     15.17 o
   2  19  29        0.63       34.72     16.86 o
   0  20  29        7.70       14.33     23.96 o
   1  20  29        2.11       18.96     14.96 o
   2  20  29        1.45       42.52     38.61 o
   0  21  29       13.63       25.94     33.47 o
   1  21  29       50.72       73.83     17.32 o
   0  22  29      102.92       98.00     28.26 o
   1  22  29       30.75       31.47     27.38 o
   0   0  30      530.64      572.06     30.12 o
   1   0  30       28.12       23.11     12.37 o
   2   0  30      123.07      127.37     17.74 o
   3   0  30      224.33      196.75     25.30 o
   4   0  30       60.17       82.98     24.68 o
   0   1  30        0.26        1.32      9.89 o
   1   1  30       13.93        9.34      7.98 o
   2   1  30       14.61        2.67      9.74 o
   3   1  30       14.19       18.80     12.76 o
   4   1  30        9.82        3.05     14.57 o
   0   2  30        0.86       -2.07      9.92 o
   1   2  30      290.69      293.20     14.65 o
   2   2  30      160.10      169.66     14.12 o
   3   2  30        4.94       -4.49     12.51 o
   4   2  30       46.95       37.31     15.67 o
   0   3  30     1944.00     1706.36     33.98 o
   1   3  30     1535.66     1386.59     22.77 o
   2   3  30      517.48      536.89     23.42 o
   3   3  30       11.45       15.93     12.15 o
   4   3  30       19.29       34.43     15.18 o
   0   4  30        0.60       27.39     11.38 o
   1   4  30       10.02       44.39      9.95 o
   2   4  30       16.86       38.26     10.34 o
   3   4  30       43.75       39.40     12.89 o
   4   4  30        1.17        9.13     15.02 o
   0   5  30      112.96      104.83     14.66 o
   1   5  30      389.63      359.60     16.32 o
   2   5  30       92.41       80.08     12.23 o
   3   5  30       20.75       14.69     11.12 o
   4   5  30       22.58       46.93     14.99 o
   0   6  30        5.15       15.51     14.24 o
   1   6  30      821.27      799.49     23.06 o
   2   6  30       60.82       53.73     10.95 o
   3   6  30       64.67       41.55     11.50 o
   4   6  30       13.62       12.03     13.85 o
   0   7  30       15.05       10.23     12.89 o
   1   7  30       26.24       30.88     10.12 o
   2   7  30        6.11       21.94     10.25 o
   3   7  30       10.44       10.68     11.16 o
   4   7  30        9.29       31.97     14.32 o
   0   8  30      117.80       93.91     16.85 o
   1   8  30       34.86       32.52     10.12 o
   2   8  30      146.84      125.50     13.25 o
   3   8  30       13.24       32.90     12.34 o
   4   8  30       73.53       62.15     16.15 o
   0   9  30        0.03        4.92     12.68 o
   1   9  30       72.93       85.46     11.43 o
   2   9  30      119.61      142.25     15.08 o
   3   9  30       10.21       19.43     12.07 o
   4   9  30       33.90       49.74     15.32 o
   0  10  30       29.33       34.41     14.10 o
   1  10  30        5.67        9.48      9.02 o
   2  10  30        9.24       35.39     11.69 o
   3  10  30       19.43       28.87     14.29 o
   4  10  30        5.91       12.17     14.03 o
   0  11  30      287.24      245.42     22.73 o
   1  11  30      767.16      740.69     39.91 o
   2  11  30       71.33       67.92     13.09 o
   3  11  30       51.29       39.34     13.78 o
   4  11  30        5.86       54.39     20.05 o
   0  12  30      136.30       83.27     17.82 o
   1  12  30       26.30       21.78     11.92 o
   2  12  30      111.59      111.64     14.50 o
   3  12  30       82.91       75.74     15.31 o
   4  12  30       18.41       13.75     29.66 o
   0  13  30       57.84       82.44     20.46 o
   1  13  30       29.44       22.08     11.79 o
   2  13  30       19.25       20.97     13.74 o
   3  13  30       15.92       51.01     15.15 o
   0  14  30      418.20      302.65     27.29 o
   1  14  30      355.43      315.70     28.09 o
   2  14  30      109.36      115.05     18.93 o
   3  14  30        0.53       26.90     17.64 o
   0  15  30       73.79       56.44     18.17 o
   1  15  30       16.98       37.07     13.57 o
   2  15  30       10.23       32.71     14.37 o
   3  15  30      119.19      110.98     16.97 o
   0  16  30      141.18      122.94     21.25 o
   1  16  30       10.33       28.71     13.85 o
   2  16  30        9.42       32.09     15.36 o
   3  16  30       12.48       48.14     16.08 o
   0  17  30      310.47      279.18     27.71 o
   1  17  30       90.17       77.15     15.71 o
   2  17  30        9.46       25.72     15.47 o
   3  17  30       11.04      162.62     50.97 o
   0  18  30       23.60       38.78     22.73 o
   1  18  30        7.20       36.86     14.38 o
   2  18  30        1.27       25.87     19.60 o
   0  19  30       27.34       65.87     29.21 o
   1  19  30        2.29       29.23     14.73 o
   2  19  30        1.55       38.84     17.59 o
   0  20  30        8.10       57.06     25.71 o
   1  20  30       20.72       57.69     16.71 o
   2  20  30       23.14       -2.13     37.49 o
   0  21  30        9.18      -21.55     21.55 o
   1  21  30       62.04       42.13     20.87 o
   1  22  30       30.53       59.69     46.66 o
   1   0  31       17.17       12.10     11.63 o
   2   0  31       38.77       32.48     29.37 o
   3   0  31       73.84       63.72     20.64 o
   4   0  31       32.66       -9.66     20.42 o
   0   1  31        1.53       -0.86     10.47 o
   1   1  31      265.12      265.68     13.42 o
   2   1  31       46.34       37.57     11.06 o
   3   1  31       10.61        4.91     12.53 o
   4   1  31       19.47       35.20     18.08 o
   0   2  31       15.91       38.79     11.79 o
   1   2  31      700.19      698.61     20.19 o
   2   2  31      446.45      421.96     21.62 o
   3   2  31       13.61       12.54     13.36 o
   4   2  31       17.90       28.99     16.00 o
   0   3  31      101.68       99.60     14.49 o
   1   3  31        7.90       30.42     10.48 o
   2   3  31       25.54       29.54     11.10 o
   3   3  31       13.59       26.24     12.47 o
   4   3  31        4.24       12.08     15.24 o
   0   4  31      140.19      152.76     16.51 o
   1   4  31     2307.96     1942.89     31.60 o
   2   4  31       68.76       61.79     11.58 o
   3   4  31      111.47      100.50     14.71 o
   4   4  31       28.34       25.89     16.11 o
   0   5  31        9.16       13.05     11.74 o
   1   5  31     1218.99     1074.90     24.31 o
   2   5  31      461.08      453.41     30.60 o
   3   5  31       15.63       24.84     11.48 o
   4   5  31       14.74       32.78     15.89 o
   0   6  31       12.87       13.70     11.17 o
   1   6  31       52.09       35.66     10.41 o
   2   6  31       20.69       18.37     10.26 o
   3   6  31       32.44       34.20     12.96 o
   4   6  31       13.77       33.00     14.97 o
   0   7  31       13.96       -1.30     13.20 o
   1   7  31      452.49      386.40     18.88 o
   2   7  31      353.67      292.75     17.77 o
   3   7  31       51.98       68.02     13.36 o
   4   7  31       31.07       64.20     15.11 o
   0   8  31        3.32       -3.12     19.16 o
   1   8  31       28.11       37.50     10.37 o
   2   8  31       37.62       30.09     11.17 o
   3   8  31       43.22       28.66     12.40 o
   4   8  31        7.86       16.75     16.27 o
   0   9  31        3.05       11.63     13.39 o
   1   9  31       14.78       18.42      9.05 o
   2   9  31       40.28       25.12     11.80 o
   3   9  31       37.24       42.56     12.84 o
   4   9  31        8.48       41.21     15.30 o
   0  10  31       45.18       25.14     17.67 o
   1  10  31      260.94      248.18     16.07 o
   2  10  31      163.47      158.58     16.23 o
   3  10  31      252.91      240.72     19.50 o
   4  10  31       38.73       56.25     17.01 o
   0  11  31       36.74       42.45     22.06 o
   1  11  31        9.81       31.74     11.86 o
   2  11  31       12.75       22.17     11.63 o
   3  11  31       50.03       49.54     14.15 o
   4  11  31       76.57       93.73     28.80 o
   0  12  31        4.60       32.21     15.82 o
   1  12  31       63.39       39.10     12.52 o
   2  12  31      127.13      115.86     16.48 o
   3  12  31       54.80       44.87     14.68 o
   0  13  31       42.31       58.06     27.41 o
   1  13  31      118.43      104.21     14.83 o
   2  13  31       62.71       53.63     12.93 o
   3  13  31      246.45      239.22     21.19 o
   0  14  31       54.37       46.48     16.98 o
   1  14  31       41.51       51.04     13.03 o
   2  14  31       31.67       30.12     14.76 o
   3  14  31       43.84       50.97     15.36 o
   0  15  31      100.50       89.50     19.42 o
   1  15  31       60.91       79.66     16.67 o
   2  15  31        7.05       49.06     16.01 o
   3  15  31       78.66       78.21     20.69 o
   0  16  31       43.83       53.84     18.57 o
   1  16  31        0.45       17.85     16.42 o
   2  16  31       47.91       71.95     18.90 o
   3  16  31       49.81      102.16     37.12 o
   0  17  31        1.22       -7.48     20.87 o
   1  17  31        1.37        9.40     18.72 o
   2  17  31        1.76       32.25     16.17 o
   3  17  31        3.95      195.43     52.77 o
   0  18  31        1.68       16.49     21.19 o
   1  18  31        3.42       13.72     14.61 o
   2  18  31        3.50       -0.43     16.19 o
   0  19  31        0.50       44.42     41.07 o
   1  19  31       15.49       26.73     15.34 o
   2  19  31       14.72        6.34     24.47 o
   0  20  31        6.75       47.64     24.95 o
   1  20  31        0.03       12.98     15.59 o
   2  20  31        6.15      -30.38     38.92 o
   0  21  31        0.20       18.57     24.13 o
   1  21  31       70.12      106.29     32.86 o
   0   0  32      118.68      103.18     19.48 o
   1   0  32       12.77       33.67     12.77 o
   2   0  32        9.89       15.24     16.36 o
   3   0  32       25.90       46.70     30.16 o
   4   0  32        9.00       39.04     24.38 o
   0   1  32      331.36      307.22     18.50 o
   1   1  32       77.18       92.22     10.56 o
   2   1  32        9.34       11.13     10.97 o
   3   1  32        7.39        4.53     12.80 o
   4   1  32       17.04       27.46     18.10 o
   0   2  32       11.11        7.46     10.83 o
   1   2  32       32.73       52.48     10.50 o
   2   2  32       80.78       88.39     11.80 o
   3   2  32        5.72        6.57     13.22 o
   4   2  32       22.53       31.74     15.82 o
   0   3  32      323.89      324.21     23.21 o
   1   3  32     1589.01     1375.30     27.02 o
   2   3  32       29.07       37.49     10.63 o
   3   3  32        8.45       17.68     13.80 o
   4   3  32        3.63       12.26     19.68 o
   0   4  32      930.92      804.68     38.06 o
   1   4  32      927.56      895.94     24.08 o
   2   4  32       46.59       55.05     11.36 o
   3   4  32       16.75       16.80     13.08 o
   4   4  32       12.87       22.22     15.29 o
   0   5  32      110.74      113.08     15.17 o
   1   5  32      119.94       85.53     12.19 o
   2   5  32      597.62      512.28     21.94 o
   3   5  32       25.50       11.74     12.83 o
   4   5  32        0.49       17.10     15.87 o
   0   6  32      146.14      134.48     16.62 o
   1   6  32       83.93       74.78     11.81 o
   2   6  32       86.11       71.95     12.23 o
   3   6  32        7.31       16.47     11.86 o
   4   6  32       13.07       26.68     16.38 o
   0   7  32        6.27        7.42     12.85 o
   1   7  32       10.78       12.41      9.66 o
   2   7  32       48.66       53.17     11.68 o
   3   7  32        0.94        0.99     11.41 o
   4   7  32        1.78        3.94     14.20 o
   0   8  32        2.92        9.78     13.37 o
   1   8  32       21.07       26.28      9.43 o
   2   8  32      165.74      140.78     15.65 o
   3   8  32        7.85       27.04     12.22 o
   4   8  32        0.17       29.29     15.73 o
   0   9  32        0.30       20.19     13.81 o
   1   9  32      104.47      101.10     12.02 o
   2   9  32       45.93       56.50     18.50 o
   3   9  32       26.16       36.15     13.60 o
   4   9  32       14.81       20.72     17.67 o
   0  10  32        8.78       65.23     19.29 o
   1  10  32       47.30       47.33     12.21 o
   2  10  32       34.70       35.51     11.89 o
   3  10  32       63.40       96.41     15.79 o
   4  10  32       43.57       53.89     40.88 o
   0  11  32       59.47       66.07     17.26 o
   1  11  32       64.19       63.54     13.09 o
   2  11  32       86.54       73.47     14.15 o
   3  11  32       96.85      121.26     16.78 o
   4  11  32       13.52       67.96     46.21 o
   0  12  32       78.23       68.58     17.55 o
   1  12  32       48.63       67.47     13.25 o
   2  12  32       29.52       56.21     14.71 o
   3  12  32       11.11       70.05     18.37 o
   0  13  32       98.27      101.20     29.03 o
   1  13  32       76.77       86.65     14.49 o
   2  13  32        9.80       21.79     14.17 o
   3  13  32       50.01       55.73     15.10 o
   0  14  32      700.10      622.73     37.46 o
   1  14  32      131.75      103.32     15.39 o
   2  14  32        1.75       35.32     14.63 o
   3  14  32       46.74       80.00     17.02 o
   0  15  32        6.70       28.82     22.16 o
   1  15  32        4.25       30.40     13.45 o
   2  15  32       74.40       92.29     17.66 o
   3  15  32       44.76       66.25     18.15 o
   0  16  32      135.20      207.59     29.12 o
   1  16  32       46.35       56.31     14.45 o
   2  16  32        1.82       20.54     15.24 o
   3  16  32       10.53      122.98     47.91 o
   0  17  32      207.19      171.51     28.74 o
   1  17  32       11.19       52.06     14.54 o
   2  17  32        0.16        4.93     14.44 o
   0  18  32       11.58       46.84     24.20 o
   1  18  32       77.67       80.45     16.82 o
   2  18  32       28.18       30.04     17.26 o
   0  19  32        2.03       67.20     30.73 o
   1  19  32        2.49       36.90     15.27 o
   2  19  32        3.29      -35.60     35.60 o
   0  20  32       26.35       50.42     33.69 o
   1  20  32       43.83       56.81     17.31 o
   0  21  32        0.63       22.32     29.38 o
   1  21  32       16.81        4.61     48.63 o
   1   0  33       56.38       55.74     14.34 o
   2   0  33        0.00       -6.97     31.12 o
   3   0  33        7.23       14.03     20.06 o
   4   0  33        2.65       48.45     28.31 o
   0   1  33       67.53       52.14     13.09 o
   1   1  33      249.98      254.36     14.69 o
   2   1  33       15.08       48.84     13.91 o
   3   1  33       17.11       14.21     13.87 o
   4   1  33        6.73       45.24     19.11 o
   0   2  33      429.18      364.35     19.77 o
   1   2  33      345.76      394.10     17.14 o
   2   2  33      176.91      172.48     20.71 o
   3   2  33       26.45       26.33     14.58 o
   4   2  33        0.10       27.84     16.16 o
   0   3  33      288.14      321.88     36.28 o
   1   3  33      155.98      188.32     15.80 o
   2   3  33      260.62      195.69     15.28 o
   3   3  33       60.48       36.83     15.16 o
   4   3  33        8.93       20.95     16.37 o
   0   4  33      658.41      611.75     26.29 o
   1   4  33      246.66      268.89     16.41 o
   2   4  33       35.67       52.11     11.73 o
   3   4  33       37.99       25.58     13.55 o
   4   4  33       11.30       46.44     16.83 o
   0   5  33     1528.88     1313.93     32.93 o
   1   5  33      107.08       93.68     14.31 o
   2   5  33       42.84       47.41     11.56 o
   3   5  33       12.52       12.01     12.61 o
   4   5  33        1.56        5.69     16.03 o
   0   6  33      637.27      605.67     30.27 o
   1   6  33       72.89       56.70     11.77 o
   2   6  33       53.61       34.26     11.32 o
   3   6  33        3.74        7.05     11.88 o
   4   6  33       15.01       13.91     19.47 o
   0   7  33       77.53       96.92     16.93 o
   1   7  33       21.67        0.54     10.20 o
   2   7  33       15.28       28.15     12.01 o
   3   7  33       12.50       13.54     11.90 o
   4   7  33       19.22       70.47     16.30 o
   0   8  33       13.67       -2.58     12.29 o
   1   8  33       75.43       68.46     11.52 o
   2   8  33       25.74       29.74     11.99 o
   3   8  33        3.03        6.20     12.14 o
   4   8  33       18.87       53.90     18.53 o
   0   9  33        3.14       -5.36     13.24 o
   1   9  33      165.68      113.13     13.00 o
   2   9  33       94.34       93.95     13.98 o
   3   9  33        1.12       22.66     13.48 o
   4   9  33        1.42        5.17     25.30 o
   0  10  33        1.20       14.11     14.68 o
   1  10  33      230.07      184.01     16.16 o
   2  10  33       26.45       49.39     12.86 o
   3  10  33       14.92       26.13     14.02 o
   4  10  33       21.54       79.47     53.67 o
   0  11  33      476.46      514.67     44.47 o
   1  11  33       27.52       48.79     12.64 o
   2  11  33       50.59       49.66     16.32 o
   3  11  33       61.35       81.89     15.76 o
   0  12  33      116.53      105.47     19.32 o
   1  12  33       61.64       55.13     13.67 o
   2  12  33      130.19       93.81     14.78 o
   3  12  33        2.51       59.32     15.37 o
   0  13  33      220.34      172.28     22.20 o
   1  13  33        5.76       36.48     12.76 o
   2  13  33        8.33        1.63     13.30 o
   3  13  33        7.86       40.43     15.41 o
   0  14  33      206.73      192.71     28.28 o
   1  14  33       77.25      109.51     15.51 o
   2  14  33        8.25       43.11     15.50 o
   3  14  33       23.84       49.92     15.75 o
   0  15  33      200.18      193.97     28.28 o
   1  15  33       27.06       57.43     13.92 o
   2  15  33       33.71       74.21     18.15 o
   3  15  33       39.05       68.44     22.88 o
   0  16  33        5.45       24.36     25.32 o
   1  16  33       22.78       14.01     13.44 o
   2  16  33        7.26       14.20     16.08 o
   3  16  33       39.30       95.65     49.53 o
   0  17  33       10.00       23.19     32.84 o
   1  17  33       98.24       71.39     16.25 o
   2  17  33       36.68       94.40     18.63 o
   0  18  33       40.08       88.19     35.41 o
   1  18  33       17.91       21.67     14.79 o
   2  18  33        0.13       41.31     43.00 o
   0  19  33        6.08        7.73     23.22 o
   1  19  33       13.21       37.54     15.20 o
   2  19  33        2.46      -18.88     40.45 o
   0  20  33        5.47       39.12     26.53 o
   1  20  33       24.41       65.38     26.18 o
   0   0  34       47.35       43.10     17.64 o
   1   0  34        1.02        1.75     12.04 o
   2   0  34       20.67       24.51     19.17 o
   3   0  34        7.27       17.45     20.42 o
   4   0  34       16.21       53.19     26.28 o
   0   1  34       25.99       29.33     12.18 o
   1   1  34      505.04      433.88     17.68 o
   2   1  34       27.68       20.59     13.31 o
   3   1  34       11.67        3.39     13.30 o
   4   1  34        3.08       -4.51     17.63 o
   0   2  34       84.23      110.00     14.23 o
   1   2  34      191.24      202.58     14.83 o
   2   2  34       97.35       98.75     13.71 o
   3   2  34       28.11       40.22     15.26 o
   4   2  34        3.07       -7.08     15.53 o
   0   3  34      115.08      225.71     20.72 o
   1   3  34      243.14      233.21     16.60 o
   2   3  34       16.46       24.97     11.24 o
   3   3  34        5.22       11.26     13.98 o
   4   3  34        6.43       13.32     16.83 o
   0   4  34      461.63      403.50     22.99 o
   1   4  34      310.80      332.37     17.72 o
   2   4  34        7.73        9.80     10.99 o
   3   4  34      132.91      107.43     16.73 o
   4   4  34       18.85        1.79     18.19 o
   0   5  34       48.42       52.55     13.33 o
   1   5  34      227.90      219.69     16.80 o
   2   5  34        2.79       -8.73     10.30 o
   3   5  34        5.23       17.07     13.21 o
   4   5  34       13.22      -13.06     27.37 o
   0   6  34       95.52       88.25     16.70 o
   1   6  34      123.32      120.12     14.04 o
   2   6  34       73.43       64.66     12.31 o
   3   6  34       10.29        0.09     12.82 o
   4   6  34       10.19        3.73     16.73 o
   0   7  34       26.74       40.74     14.09 o
   1   7  34       16.96       28.58     11.45 o
   2   7  34       18.02       19.89     12.32 o
   3   7  34        9.02       25.65     12.52 o
   4   7  34        6.17       -9.26     20.75 o
   0   8  34        4.91       -8.62     13.87 o
   1   8  34        6.80       24.08     11.17 o
   2   8  34       63.40       72.21     13.25 o
   3   8  34       18.38       25.30     13.51 o
   4   8  34       25.27       12.59     34.34 o
   0   9  34        7.83        3.37     13.49 o
   1   9  34      152.90      136.30     16.63 o
   2   9  34       26.21       38.32     12.38 o
   3   9  34       19.84       35.12     14.16 o
   4   9  34       11.63       55.55     36.32 o
   0  10  34      335.74      362.51     27.13 o
   1  10  34       25.39       27.01     16.10 o
   2  10  34       32.47       57.75     13.34 o
   3  10  34      142.50      122.16     17.25 o
   0  11  34        1.79       29.01     20.74 o
   1  11  34       11.30       51.76     12.73 o
   2  11  34       28.05       59.19     14.05 o
   3  11  34       22.05       35.71     14.72 o
   0  12  34      676.44      588.80     34.62 o
   1  12  34        1.39       19.47     12.34 o
   2  12  34        6.90       21.65     12.69 o
   3  12  34       89.56      131.86     19.57 o
   0  13  34       22.33       65.55     21.87 o
   1  13  34      273.60      231.88     19.38 o
   2  13  34       52.74       66.43     16.08 o
   3  13  34       30.38       28.01     15.58 o
   0  14  34       34.49       63.45     31.77 o
   1  14  34        4.25       52.16     14.16 o
   2  14  34        4.99       56.40     17.78 o
   3  14  34       28.87       42.98     21.05 o
   0  15  34      207.76      213.42     46.03 o
   1  15  34      114.68      101.21     15.74 o
   2  15  34       18.46       41.86     16.30 o
   3  15  34        2.06       91.69     47.11 o
   0  16  34       48.05       58.60     30.25 o
   1  16  34       40.27       73.21     15.75 o
   2  16  34       45.31       68.72     16.98 o
   0  17  34       10.31       99.01     35.37 o
   1  17  34        0.12       39.37     17.27 o
   2  17  34       21.78       26.30     17.03 o
   0  18  34        0.79       41.63     24.65 o
   1  18  34       22.48       74.14     18.85 o
   2  18  34       12.85       15.91     39.55 o
   0  19  34        3.26       40.36     36.23 o
   1  19  34        3.41        9.74     15.80 o
   0  20  34        3.68       75.69     46.48 o
   1  20  34        0.29        9.23     28.38 o
   1   0  35       86.92       50.73     17.75 o
   2   0  35      311.42      300.10     31.00 o
   3   0  35      123.61      149.05     31.40 o
   4   0  35       28.33       63.69     52.20 o
   0   1  35      120.07      118.41     14.43 o
   1   1  35      121.76      134.29     12.53 o
   2   1  35        9.44       40.27     14.22 o
   3   1  35        5.11       16.01     16.10 o
   4   1  35        7.05       28.48     19.15 o
   0   2  35      164.14      227.29     19.05 o
   1   2  35       85.55      109.87     12.82 o
   2   2  35        6.77       34.35     13.59 o
   3   2  35       31.83       42.40     15.72 o
   4   2  35       19.12       22.91     16.89 o
   0   3  35     2888.65     2466.40     47.68 o
   1   3  35      785.65      739.60     25.14 o
   2   3  35       54.31       44.06     12.27 o
   3   3  35       90.26       74.15     16.33 o
   4   3  35        8.96       19.41     16.83 o
   0   4  35      102.78      161.49     16.29 o
   1   4  35       14.18       19.66     11.04 o
   2   4  35       25.01       25.03     11.42 o
   3   4  35        7.72       16.47     14.53 o
   4   4  35        3.94        5.32     18.12 o
   0   5  35      571.34      522.25     35.24 o
   1   5  35      120.44      122.40     14.00 o
   2   5  35       65.76       48.28     12.72 o
   3   5  35        3.52       20.27     13.62 o
   4   5  35        6.03      -24.28     24.41 o
   0   6  35     1001.57      824.11     34.93 o
   1   6  35      803.29      644.54     25.35 o
   2   6  35      113.00       97.82     14.19 o
   3   6  35       34.87       50.23     14.40 o
   4   6  35       15.70      135.11     53.94 o
   0   7  35        9.89       23.22     14.51 o
   1   7  35       43.33       25.63     11.48 o
   2   7  35       37.63       47.12     13.85 o
   3   7  35        0.69       18.17     12.82 o
   4   7  35        3.14       75.15     51.96 o
   0   8  35        8.85       15.98     15.47 o
   1   8  35       14.36       12.53     11.10 o
   2   8  35       71.87       74.38     13.88 o
   3   8  35       20.60       31.79     14.14 o
   4   8  35       19.23       22.00     49.31 o
   0   9  35       75.62       67.64     16.54 o
   1   9  35       33.85       46.62     13.76 o
   2   9  35       72.67       64.81     13.68 o
   3   9  35       51.26       91.82     18.36 o
   0  10  35        2.13       18.74     15.23 o
   1  10  35        2.39       23.40     14.49 o
   2  10  35        6.58       16.16     11.97 o
   3  10  35       15.16       46.54     14.90 o
   0  11  35      457.21      394.19     35.10 o
   1  11  35       28.90       38.33     14.33 o
   2  11  35       55.87       71.74     13.91 o
   3  11  35       29.53       63.45     17.10 o
   0  12  35      129.00      174.35     27.69 o
   1  12  35      105.58       94.78     16.44 o
   2  12  35        2.89       33.86     14.62 o
   3  12  35       94.74      109.30     17.46 o
   0  13  35       14.21       61.25     22.77 o
   1  13  35       54.05       80.84     18.44 o
   2  13  35        9.17       26.06     14.64 o
   3  13  35        1.38       44.39     16.41 o
   0  14  35        8.57        0.15     24.25 o
   1  14  35       43.48       77.79     15.05 o
   2  14  35       16.22       64.62     16.70 o
   3  14  35       89.07      155.29     42.48 o
   0  15  35       44.24       85.93     34.52 o
   1  15  35       58.70       69.18     15.10 o
   2  15  35       36.38       51.84     16.82 o
   0  16  35        3.89       39.52     24.79 o
   1  16  35       38.54       68.62     16.11 o
   2  16  35        1.90        2.58     14.81 o
   0  17  35        2.51       21.85     24.25 o
   1  17  35        9.91       44.71     15.45 o
   2  17  35       92.05      108.14     36.29 o
   0  18  35        0.00       18.33     27.12 o
   1  18  35       29.77       89.73     17.15 o
   0  19  35        0.30       19.44     31.87 o
   1  19  35        0.64       66.58     39.70 o
   0  20  35        0.30       75.87     54.30 o
   1  20  35       11.31       26.16     40.72 o
   0   0  36        0.01        1.40     17.53 o
   1   0  36        6.31        7.76     18.63 o
   2   0  36       27.11       25.07     20.26 o
   3   0  36        0.03       23.26     21.00 o
   4   0  36        2.71      103.06     39.68 o
   0   1  36      163.74      159.68     17.38 o
   1   1  36      250.26      243.24     16.16 o
   2   1  36       49.07       59.93     15.01 o
   3   1  36       20.62       -1.46     19.06 o
   4   1  36        1.82       12.54     35.31 o
   0   2  36     2044.31     1708.51     37.52 o
   1   2  36      135.38      144.66     13.47 o
   2   2  36       21.36       29.15     14.10 o
   3   2  36       13.65       12.42     15.19 o
   4   2  36       31.63       71.51     25.67 o
   0   3  36        7.99       62.10     13.51 o
   1   3  36       46.27       39.27     12.19 o
   2   3  36       21.41       19.58     11.21 o
   3   3  36        8.66       -3.15     23.69 o
   4   3  36        6.81      102.84     51.60 o
   0   4  36     1769.75     1484.97     35.65 o
   1   4  36       16.19       18.03     11.48 o
   2   4  36        3.09       17.67     11.26 o
   3   4  36       61.11       47.93     15.94 o
   4   4  36       32.69       24.99     50.16 o
   0   5  36      494.01      500.27     31.24 o
   1   5  36      457.13      448.08     22.41 o
   2   5  36       64.58       60.84     12.88 o
   3   5  36       28.63       52.24     15.99 o
   4   5  36       12.87       61.94     52.86 o
   0   6  36      143.34      144.13     19.87 o
   1   6  36       17.42       47.45     11.82 o
   2   6  36       25.68       29.57     17.05 o
   3   6  36       22.88       27.36     14.15 o
   4   6  36       11.21       29.13     51.78 o
   0   7  36     1243.55     1061.18     37.44 o
   1   7  36      179.38      137.07     16.33 o
   2   7  36       21.40       34.13     13.48 o
   3   7  36       14.00       39.69     16.48 o
   4   7  36       34.95      -34.34     48.09 o
   0   8  36       50.19       74.62     16.89 o
   1   8  36        9.65       12.25     11.69 o
   2   8  36        0.91       34.47     12.97 o
   3   8  36        0.07       23.18     14.24 o
   0   9  36        0.25       13.46     18.27 o
   1   9  36       11.66       16.66     13.31 o
   2   9  36       65.02       59.46     13.09 o
   3   9  36       36.70       24.98     14.71 o
   0  10  36      123.16      119.82     25.10 o
   1  10  36      107.86      108.03     16.73 o
   2  10  36      209.69      189.43     17.77 o
   3  10  36       22.70       31.92     16.26 o
   0  11  36       17.45       76.81     23.16 o
   1  11  36       38.33       89.57     16.00 o
   2  11  36        7.14       25.63     12.74 o
   3  11  36        0.44       38.25     15.72 o
   0  12  36        1.23       19.51     20.13 o
   1  12  36       18.05       37.38     14.37 o
   2  12  36       11.72       36.03     15.34 o
   3  12  36       27.12       56.58     16.79 o
   0  13  36        0.23       13.21     20.30 o
   1  13  36      131.79      132.60     17.62 o
   2  13  36       48.21       79.83     17.70 o
   3  13  36       38.54       32.47     20.39 o
   0  14  36        3.38       24.17     22.10 o
   1  14  36        1.50       44.68     15.02 o
   2  14  36       10.28       27.12     19.21 o
   0  15  36       25.01       39.98     23.85 o
   1  15  36       51.74       53.72     16.31 o
   2  15  36      152.27      112.82     19.06 o
   0  16  36       54.12       49.79     24.74 o
   1  16  36       45.22       86.82     17.62 o
   2  16  36       25.48       57.56     17.59 o
   0  17  36        0.63       59.21     28.34 o
   1  17  36       10.00       54.14     16.35 o
   2  17  36        4.50       -4.49     37.67 o
   0  18  36        6.12       18.46     27.91 o
   1  18  36       38.49       47.99     16.66 o
   0  19  36        6.81       33.71     45.49 o
   1  19  36       40.19       64.24     33.53 o
   1   0  37      109.63       83.43     17.11 o
   2   0  37        0.06       15.67     25.52 o
   3   0  37        6.85       32.38     23.80 o
   0   1  37      288.44      252.36     19.30 o
   1   1  37       40.79       33.53     12.09 o
   2   1  37       21.94       18.84     14.33 o
   3   1  37       10.99       21.40     17.51 o
   4   1  37       14.81       12.59     53.67 o
   0   2  37      179.59      189.32     18.33 o
   1   2  37        9.73       25.96     11.08 o
   2   2  37        4.70       21.11     14.16 o
   3   2  37       30.45        6.87     16.08 o
   4   2  37       34.78      112.28     54.39 o
   0   3  37     1883.84     1607.57     50.61 o
   1   3  37      164.18      178.07     17.17 o
   2   3  37       85.10       49.15     17.18 o
   3   3  37       11.40        2.90     18.29 o
   4   3  37        9.19       15.46     51.51 o
   0   4  37      995.76      876.92     30.14 o
   1   4  37      251.60      275.59     18.67 o
   2   4  37       14.08       22.55     12.10 o
   3   4  37       37.84       25.90     16.54 o
   4   4  37       11.10      144.10     56.72 o
   0   5  37        0.07       13.57     14.24 o
   1   5  37      341.29      318.77     19.98 o
   2   5  37       31.05       37.88     13.09 o
   3   5  37       16.64       32.95     15.72 o
   4   5  37       11.22       55.74     54.12 o
   0   6  37        0.16       15.05     20.25 o
   1   6  37      152.22      144.97     15.64 o
   2   6  37       50.26       12.93     14.01 o
   3   6  37        3.10       25.77     15.14 o
   0   7  37       49.74       65.08     17.00 o
   1   7  37        2.18       -0.65     11.92 o
   2   7  37       16.25       38.57     13.14 o
   3   7  37       14.41       26.03     15.83 o
   0   8  37        9.85       29.75     25.75 o
   1   8  37      136.44      132.12     21.13 o
   2   8  37       68.89       76.99     14.11 o
   3   8  37       26.25       38.09     14.89 o
   0   9  37       62.47       44.26     21.17 o
   1   9  37       86.14       64.06     15.50 o
   2   9  37       18.95       42.93     14.75 o
   3   9  37       50.42       65.54     15.87 o
   0  10  37       75.33       63.75     28.71 o
   1  10  37       35.65       53.88     14.71 o
   2  10  37       48.54       63.25     17.57 o
   3  10  37       17.17       32.75     15.67 o
   0  11  37       14.04       38.07     21.17 o
   1  11  37       68.63       49.08     14.92 o
   2  11  37       99.43      117.54     18.14 o
   3  11  37       19.65       41.12     17.18 o
   0  12  37        0.14       16.67     20.23 o
   1  12  37      149.53      174.10     18.66 o
   2  12  37       18.05       66.64     16.60 o
   3  12  37        0.97       43.91     20.88 o
   0  13  37        0.39       11.99     20.26 o
   1  13  37      151.83      119.17     17.77 o
   2  13  37       44.82       15.78     16.27 o
   3  13  37        0.52       20.77     24.77 o
   0  14  37        0.27        8.20     24.04 o
   1  14  37       48.01       71.94     16.29 o
   2  14  37       83.28      101.87     17.56 o
   0  15  37        4.20       41.99     23.08 o
   1  15  37        8.87       36.25     16.37 o
   2  15  37       20.52       64.38     17.74 o
   0  16  37       10.85       46.11     36.04 o
   1  16  37       71.97       62.46     16.98 o
   2  16  37       64.25       79.17     32.04 o
   0  17  37       38.56       53.83     24.34 o
   1  17  37       40.22       86.99     19.16 o
   0  18  37        2.54       15.92     25.13 o
   1  18  37       22.38       22.02     39.46 o
   0  19  37        0.45        1.80     45.76 o
   1  19  37        1.18       -5.39     38.39 o
   0   0  38      187.76      177.71     23.98 o
   1   0  38       76.49       62.88     20.64 o
   2   0  38        0.82       33.32     27.26 o
   3   0  38        6.82       32.03     23.46 o
   0   1  38       87.69       94.09     22.44 o
   1   1  38       42.98       22.07     11.75 o
   2   1  38        4.47       33.06     14.44 o
   3   1  38       30.23       47.21     18.47 o
   0   2  38      491.22      428.44     24.62 o
   1   2  38       60.63       47.12     11.83 o
   2   2  38       30.26       60.73     28.24 o
   3   2  38        7.92       15.59     16.19 o
   0   3  38      175.43      179.99     18.40 o
   1   3  38       42.90       39.42     11.99 o
   2   3  38      138.81      126.19     17.94 o
   3   3  38       17.13       51.86     17.38 o
   0   4  38      179.59      159.16     19.99 o
   1   4  38       43.46       63.54     12.98 o
   2   4  38       14.02       20.90     16.21 o
   3   4  38        8.28       35.91     16.88 o
   0   5  38        2.16       37.03     19.23 o
   1   5  38      210.11      193.92     17.54 o
   2   5  38       68.24       88.13     14.90 o
   3   5  38        0.80        8.52     15.98 o
   0   6  38        3.03       19.84     18.91 o
   1   6  38      576.40      496.97     24.14 o
   2   6  38       96.57      106.03     15.98 o
   3   6  38        1.98       12.97     16.97 o
   0   7  38       82.54      120.65     23.24 o
   1   7  38       82.06       90.31     14.70 o
   2   7  38       32.98       51.78     14.31 o
   3   7  38       11.36       18.72     15.93 o
   0   8  38        4.63       12.17     18.86 o
   1   8  38      118.07      104.27     16.83 o
   2   8  38       43.37       30.61     13.21 o
   3   8  38       39.88       51.49     17.30 o
   0   9  38      185.07      238.48     43.09 o
   1   9  38       27.56       32.36     14.43 o
   2   9  38       61.12       70.80     15.83 o
   3   9  38       83.81      101.81     17.82 o
   0  10  38        8.95       40.51     20.29 o
   1  10  38        7.48       28.95     21.51 o
   2  10  38       10.76       32.11     14.03 o
   3  10  38       31.36       59.21     17.71 o
   0  11  38        2.90       26.64     27.05 o
   1  11  38       66.63       85.94     16.73 o
   2  11  38       13.00       58.96     16.78 o
   3  11  38       27.30       66.59     23.19 o
   0  12  38        2.08       55.95     22.40 o
   1  12  38        2.99       20.11     14.32 o
   2  12  38       25.84       52.84     17.53 o
   3  12  38       12.66       34.53     24.75 o
   0  13  38        6.10       71.73     23.24 o
   1  13  38       33.53       34.12     15.81 o
   2  13  38       22.19       37.81     17.99 o
   0  14  38       44.38       62.67     23.81 o
   1  14  38       19.22       28.84     15.86 o
   2  14  38       76.26       58.09     16.77 o
   0  15  38        8.72       45.62     25.77 o
   1  15  38       52.70       69.37     17.75 o
   2  15  38        8.95       33.11     25.54 o
   0  16  38        5.73       -6.66     22.61 o
   1  16  38       43.23       80.66     18.91 o
   0  17  38       13.21       60.29     28.61 o
   1  17  38       28.15       27.13     38.81 o
   0  18  38       12.31       95.74     47.64 o
   1  18  38       18.27       68.41     44.23 o
   1   0  39        7.11      -17.95     18.11 o
   2   0  39       15.86       34.16     21.12 o
   3   0  39       24.70       37.55     24.09 o
   0   1  39       74.06       83.75     18.10 o
   1   1  39      117.12       93.75     14.26 o
   2   1  39       18.24       40.75     15.46 o
   3   1  39       32.80       51.87     19.36 o
   0   2  39       49.03       35.38     15.08 o
   1   2  39      229.13      264.34     19.91 o
   2   2  39       45.98       55.55     17.02 o
   3   2  39        4.63        4.82     16.52 o
   0   3  39        0.43       18.66     13.59 o
   1   3  39       32.86       46.02     13.08 o
   2   3  39       15.67       51.24     17.50 o
   3   3  39       18.66       43.81     21.86 o
   0   4  39      491.88      457.15     34.24 o
   1   4  39      409.46      386.95     21.61 o
   2   4  39       94.22       97.83     18.93 o
   3   4  39        5.38        4.95     16.16 o
   0   5  39      637.24      590.70     47.06 o
   1   5  39       28.15       38.73     13.15 o
   2   5  39       51.56       59.83     14.17 o
   3   5  39        0.27       19.72     16.21 o
   0   6  39      271.82      249.67     28.53 o
   1   6  39       34.42       55.94     19.69 o
   2   6  39       26.65       27.90     13.65 o
   3   6  39       13.98       32.94     19.96 o
   0   7  39      340.55      307.51     31.16 o
   1   7  39      238.72      229.20     21.05 o
   2   7  39       92.42       97.08     15.84 o
   3   7  39       50.74       98.26     18.77 o
   0   8  39       11.32       -0.32     19.26 o
   1   8  39       24.32       33.45     14.67 o
   2   8  39        0.41       24.64     13.41 o
   3   8  39        1.73       31.16     17.10 o
   0   9  39       44.48      104.37     28.63 o
   1   9  39       11.30       18.67     14.21 o
   2   9  39       14.06       48.62     14.59 o
   3   9  39        1.58       14.08     15.90 o
   0  10  39       46.55       96.27     24.27 o
   1  10  39       59.91       88.31     17.56 o
   2  10  39       51.98       57.83     17.93 o
   3  10  39       38.90       52.91     23.31 o
   0  11  39        9.62      101.95     24.58 o
   1  11  39        8.86       -0.73     14.72 o
   2  11  39       24.01       48.04     17.12 o
   3  11  39        0.23       44.31     32.35 o
   0  12  39       30.55       25.57     21.73 o
   1  12  39       40.28       56.85     16.47 o
   2  12  39       10.97       59.52     17.12 o
   3  12  39       15.09       33.38     28.40 o
   0  13  39        0.31       23.82     21.95 o
   1  13  39       60.65       73.62     25.62 o
   2  13  39        5.80       25.09     24.82 o
   0  14  39        5.44       15.27     22.54 o
   1  14  39       15.31       58.66     23.55 o
   2  14  39        1.19       32.80     17.86 o
   0  15  39       19.10       63.39     24.59 o
   1  15  39       28.00       80.24     17.97 o
   2  15  39        6.91       68.14     47.91 o
   0  16  39       17.95       30.26     26.14 o
   1  16  39       96.97      123.55     20.17 o
   0  17  39        0.74       21.31     39.55 o
   1  17  39       11.27       73.45     44.23 o
   0  18  39        3.15       20.41     46.21 o
   0   0  40      321.19      303.99     37.76 o
   1   0  40       96.46       90.47     22.51 o
   2   0  40       70.48       82.44     24.82 o
   3   0  40       38.89       23.59     33.85 o
   0   1  40       30.52       19.13     15.00 o
   1   1  40       45.57       58.83     13.85 o
   2   1  40        0.79       29.48     16.26 o
   3   1  40       13.24       44.07     17.57 o
   0   2  40       21.61       59.97     16.88 o
   1   2  40      125.83      167.94     17.76 o
   2   2  40       15.68       38.66     18.20 o
   3   2  40       37.73       48.96     18.28 o
   0   3  40        8.16       33.75     37.20 o
   1   3  40      320.03      264.75     18.58 o
   2   3  40       31.68       52.25     15.94 o
   3   3  40      134.83      148.55     20.62 o
   0   4  40       28.81       61.35     21.86 o
   1   4  40       78.56       77.31     14.68 o
   2   4  40        6.22       19.88     16.26 o
   3   4  40        5.98        6.68     25.71 o
   0   5  40      138.97      143.66     26.97 o
   1   5  40      121.52      142.34     15.79 o
   2   5  40      100.52      121.15     16.23 o
   3   5  40       11.94       24.43     18.14 o
   0   6  40      357.29      320.43     33.72 o
   1   6  40       81.01       89.42     18.85 o
   2   6  40       53.27       67.82     15.12 o
   3   6  40        1.45        5.22     17.58 o
   0   7  40       61.79       69.68     23.76 o
   1   7  40        1.38       25.89     14.71 o
   2   7  40        4.56        8.21     13.81 o
   3   7  40        7.28       31.51     18.46 o
   0   8  40       31.91       43.17     21.60 o
   1   8  40       94.51       86.99     16.44 o
   2   8  40       22.52       62.52     15.60 o
   3   8  40       75.97       57.28     20.25 o
   0   9  40       13.36       19.63     20.58 o
   1   9  40       18.74        8.94     14.56 o
   2   9  40       24.52       51.00     14.62 o
   3   9  40       15.16       71.49     29.44 o
   0  10  40       12.30       53.27     28.28 o
   1  10  40        2.83        8.09     14.69 o
   2  10  40       17.97       26.15     16.56 o
   3  10  40        2.09       77.92     24.92 o
   0  11  40        6.55       10.19     19.08 o
   1  11  40       48.39       51.10     15.71 o
   2  11  40       12.01       90.48     19.17 o
   3  11  40        9.22        0.78     25.29 o
   0  12  40       39.07       87.97     25.45 o
   1  12  40       25.16       64.83     17.57 o
   2  12  40       14.58       51.83     19.00 o
   0  13  40        8.48       36.25     23.43 o
   1  13  40        3.23       45.87     16.52 o
   2  13  40        4.01       44.12     17.62 o
   0  14  40        6.93       66.44     25.11 o
   1  14  40       32.04       30.55     20.42 o
   2  14  40       40.25       73.40     29.68 o
   0  15  40        0.49       68.75     26.09 o
   1  15  40       72.28      113.52     19.36 o
   0  16  40        0.06       36.17     30.12 o
   1  16  40       23.14       25.73     30.57 o
   0  17  40        0.96       46.12     45.94 o
   1  17  40       61.68       51.78     42.07 o
   1   0  41       46.09       68.25     21.90 o
   2   0  41        1.93       31.51     22.21 o
   3   0  41        0.06       40.72     24.26 o
   0   1  41       61.49       99.42     34.97 o
   1   1  41      118.71      124.50     18.67 o
   2   1  41       31.57       77.12     17.98 o
   3   1  41       27.73       11.22     17.33 o
   0   2  41      240.56      213.46     22.13 o
   1   2  41       99.65       93.59     17.56 o
   2   2  41       25.52       22.43     16.84 o
   3   2  41      137.88      157.80     21.68 o
   0   3  41        6.18       40.18     19.51 o
   1   3  41       24.19       24.84     14.33 o
   2   3  41        0.72       33.44     21.92 o
   3   3  41        7.05       33.77     17.09 o
   0   4  41       19.10       51.55     20.94 o
   1   4  41      236.91      236.84     18.72 o
   2   4  41       39.48       46.10     17.91 o
   3   4  41       10.01       17.60     16.44 o
   0   5  41      187.18      180.41     26.88 o
   1   5  41        2.24       20.32     13.07 o
   2   5  41       37.53       63.53     18.45 o
   3   5  41       57.61       67.04     20.96 o
   0   6  41        7.96       17.33     21.74 o
   1   6  41       29.38       29.13     15.17 o
   2   6  41        2.32        4.38     13.40 o
   3   6  41        8.21       -0.33     17.94 o
   0   7  41      143.37      146.24     25.38 o
   1   7  41       66.62       65.76     15.82 o
   2   7  41        0.01       -5.09     13.80 o
   3   7  41       22.59       29.70     28.73 o
   0   8  41        3.93       93.50     25.79 o
   1   8  41       19.61       32.21     15.81 o
   2   8  41       27.09       45.13     14.81 o
   3   8  41        2.58       45.13     36.05 o
   0   9  41        5.52       48.07     22.64 o
   1   9  41       32.16       26.61     20.33 o
   2   9  41       22.79       47.79     15.21 o
   3   9  41       31.60       18.33     27.91 o
   0  10  41      224.44      192.69     29.54 o
   1  10  41      139.21      140.04     19.05 o
   2  10  41      140.70      150.84     20.20 o
   3  10  41       74.12       78.74     31.75 o
   0  11  41        4.70       38.52     25.78 o
   1  11  41       23.48       83.10     18.10 o
   2  11  41       22.70       26.51     17.34 o
   0  12  41        0.69      -15.86     21.65 o
   1  12  41        5.16       37.08     17.04 o
   2  12  41       14.97       61.31     18.67 o
   0  13  41        5.18       39.08     24.01 o
   1  13  41        9.45       68.09     18.33 o
   2  13  41       34.86       91.81     27.47 o
   0  14  41       19.37       34.15     26.38 o
   1  14  41       20.92       63.35     18.54 o
   0  15  41        5.51       92.89     27.16 o
   1  15  41       33.22       46.55     21.19 o
   0  16  41       12.51       19.87     44.95 o
   0  17  41        1.08       79.56     50.97 o
   0   0  42      744.70      607.48     67.62 o
   1   0  42        2.37       27.01     25.50 o
   2   0  42       26.48       43.22     22.98 o
   3   0  42       31.36       55.46     30.17 o
   0   1  42      442.79      389.82     41.10 o
   1   1  42       88.85       87.74     19.12 o
   2   1  42       11.95       22.61     15.65 o
   3   1  42        4.63        9.37     17.10 o
   0   2  42        0.89       44.27     26.16 o
   1   2  42       16.00       18.09     15.49 o
   2   2  42       13.57       16.69     15.40 o
   3   2  42       28.28        1.04     18.90 o
   0   3  42       70.44      110.10     42.79 o
   1   3  42      159.95      127.42     26.31 o
   2   3  42       44.45       81.75     19.41 o
   3   3  42       22.13       52.63     18.14 o
   0   4  42        0.32      -19.17     19.17 o
   1   4  42       36.24       74.75     14.54 o
   2   4  42       43.59       16.87     16.80 o
   3   4  42       49.23       39.57     19.59 o
   0   5  42      235.55      232.79     35.61 o
   1   5  42      118.73      144.05     18.35 o
   2   5  42       15.11       50.42     21.52 o
   3   5  42       16.55       42.74     20.91 o
   0   6  42       26.77       56.33     28.89 o
   1   6  42       25.84       52.74     16.82 o
   2   6  42       65.95       88.86     17.27 o
   3   6  42       40.01       32.99     50.16 o
   0   7  42        2.07       21.51     20.93 o
   1   7  42       15.00       39.59     16.12 o
   2   7  42       26.59       15.42     14.88 o
   3   7  42       32.53       28.86     32.99 o
   0   8  42      156.42      142.25     26.65 o
   1   8  42       91.50       80.89     16.72 o
   2   8  42        5.81       53.48     16.06 o
   3   8  42       42.85      -24.36     32.90 o
   0   9  42       33.59       43.06     22.41 o
   1   9  42        3.01       26.68     15.87 o
   2   9  42      112.81      135.44     21.19 o
   0  10  42        0.07        4.27     27.24 o
   1  10  42        6.28       32.89     18.20 o
   2  10  42       33.86       25.48     21.44 o
   0  11  42       11.93       75.05     24.38 o
   1  11  42       13.48       32.37     17.23 o
   2  11  42       38.69       55.52     21.45 o
   0  12  42        7.00       99.63     27.16 o
   1  12  42        0.55       34.16     29.96 o
   2  12  42       49.70      117.16     28.20 o
   0  13  42        0.63       51.28     25.08 o
   1  13  42        3.25       39.89     17.53 o
   0  14  42       36.44       90.13     26.61 o
   1  14  42       29.22       57.18     19.39 o
   0  15  42       16.51       72.91     49.62 o
   1  15  42       27.71       32.27     46.75 o
   0  16  42        0.42        6.56     45.04 o
   1   0  43        9.50       63.71     26.38 o
   2   0  43        0.13       32.20     35.38 o
   3   0  43       29.96       62.02     32.17 o
   0   1  43        0.14       50.56     23.25 o
   1   1  43       33.31       41.40     18.98 o
   2   1  43        9.18       64.63     17.71 o
   3   1  43      113.99      134.83     21.31 o
   0   2  43      322.60      364.02     58.62 o
   1   2  43      112.55      122.85     20.62 o
   2   2  43       56.48       83.65     19.54 o
   3   2  43       11.32       13.12     18.57 o
   0   3  43      142.11      135.36     31.87 o
   1   3  43       36.68       55.98     15.84 o
   2   3  43       45.27       42.87     17.76 o
   3   3  43        3.77        6.54     26.16 o
   0   4  43       43.67       27.97     30.97 o
   1   4  43       38.94       56.32     15.54 o
   2   4  43        5.37       38.23     17.51 o
   3   4  43       14.27       42.77     34.68 o
   0   5  43        9.53       49.94     31.87 o
   1   5  43        7.66       32.20     16.28 o
   2   5  43       71.21       43.78     18.65 o
   3   5  43       28.09       79.65     42.52 o
   0   6  43       58.80       93.07     28.68 o
   1   6  43      154.09      112.04     18.07 o
   2   6  43       96.84      137.20     21.27 o
   3   6  43       21.04       43.06     39.10 o
   0   7  43        3.19       22.88     20.97 o
   1   7  43       48.62       47.54     16.33 o
   2   7  43       40.85       85.41     17.06 o
   0   8  43        2.51       54.29     35.34 o
   1   8  43       43.35       55.53     17.10 o
   2   8  43       12.94       14.02     18.86 o
   0   9  43       45.71       68.22     24.80 o
   1   9  43       11.35       15.54     16.26 o
   2   9  43       54.31      100.79     20.88 o
   0  10  43        1.39       63.71     24.37 o
   1  10  43        0.26       67.97     18.07 o
   2  10  43        5.66       20.72     26.37 o
   0  11  43       55.71       29.54     24.00 o
   1  11  43       13.53       37.52     22.56 o
   2  11  43       32.79      107.06     23.04 o
   0  12  43        1.77       33.11     23.48 o
   1  12  43       18.11       63.93     18.50 o
   2  12  43        6.78       64.85     29.28 o
   0  13  43       21.14       29.37     27.34 o
   1  13  43        3.82        6.25     18.98 o
   0  14  43       15.19       42.04     26.67 o
   1  14  43       28.36       71.47     46.75 o
   0  15  43        0.39       93.67     50.70 o
   0   0  44       26.71       17.35     33.17 o
   1   0  44        8.14       26.85     24.91 o
   2   0  44        5.45       56.41     24.74 o
   3   0  44       56.12        5.21     55.65 o
   0   1  44      141.51      125.06     36.86 o
   1   1  44      179.09      182.21     26.62 o
   2   1  44       49.57      100.77     21.15 o
   3   1  44       87.00      161.52     43.47 o
   0   2  44      180.56      139.62     45.22 o
   1   2  44        7.58       46.90     19.03 o
   2   2  44       26.45       36.23     19.21 o
   3   2  44        5.62        7.02     38.27 o
   0   3  44       48.26       36.35     27.88 o
   1   3  44        1.58       24.41     14.33 o
   2   3  44       30.78       66.73     18.94 o
   3   3  44        0.31       39.46     56.99 o
   0   4  44        5.21       -0.80     25.29 o
   1   4  44       90.62      101.58     16.94 o
   2   4  44       56.88       47.21     18.50 o
   0   5  44       22.93       14.25     27.39 o
   1   5  44       59.79       74.39     16.59 o
   2   5  44       20.85       67.94     19.72 o
   0   6  44        0.04       29.24     28.48 o
   1   6  44       33.93       61.25     20.90 o
   2   6  44       13.98       32.48     23.91 o
   0   7  44       24.85       29.93     27.08 o
   1   7  44       86.67      115.34     18.60 o
   2   7  44       64.48       51.89     19.03 o
   0   8  44        0.10       19.73     26.61 o
   1   8  44        2.21       13.60     16.57 o
   2   8  44       12.38       23.47     20.03 o
   0   9  44       12.60       77.77     49.17 o
   1   9  44        9.39       63.29     25.07 o
   2   9  44       14.33       51.41     24.23 o
   0  10  44       48.02       67.73     25.09 o
   1  10  44       18.68       38.83     16.81 o
   2  10  44        6.49       27.41     23.02 o
   0  11  44       10.17       51.74     24.77 o
   1  11  44        7.75       44.03     18.87 o
   2  11  44        7.21       43.56     33.26 o
   0  12  44        9.18       48.92     24.37 o
   1  12  44       19.04       70.11     24.89 o
   0  13  44       60.99       84.66     28.83 o
   1  13  44        0.22       62.73     36.04 o
   0  14  44        5.62      108.05     48.54 o
   0  15  44        0.34       66.88     50.52 o
   1   0  45       59.23       48.55     69.18 o
   2   0  45      119.33       91.74     35.27 o
   3   0  45        2.03       80.01     59.15 o
   0   1  45       13.51       -3.24     30.92 o
   1   1  45       81.91       99.88     20.59 o
   2   1  45       14.59       96.78     23.49 o
   3   1  45       28.57       89.90     43.30 o
   0   2  45       24.37      -11.69     33.89 o
   1   2  45       23.57       13.74     17.84 o
   2   2  45       18.01       38.17     21.36 o
   3   2  45       11.52       15.73     55.20 o
   0   3  45        2.01      -26.88     34.79 o
   1   3  45      181.86      168.42     21.12 o
   2   3  45       27.61       89.49     20.32 o
   0   4  45       18.26       63.23     29.62 o
   1   4  45        8.36       21.66     15.41 o
   2   4  45        0.14       58.99     22.54 o
   0   5  45        3.18        8.28     27.29 o
   1   5  45       33.84       51.04     18.87 o
   2   5  45       27.48       29.66     18.35 o
   0   6  45       19.30       39.11     27.52 o
   1   6  45       58.93       67.98     19.53 o
   2   6  45       38.15       51.66     19.11 o
   0   7  45        3.57       47.57     65.22 o
   1   7  45        1.43       40.65     16.99 o
   2   7  45        1.04       22.58     28.06 o
   0   8  45        2.80       27.02     37.22 o
   1   8  45        0.91       38.13     17.07 o
   2   8  45      116.23      108.02     26.48 o
   0   9  45      122.14      149.09     35.98 o
   1   9  45      151.54      150.68     24.02 o
   2   9  45        3.75       60.40     36.93 o
   0  10  45        0.39       26.36     40.14 o
   1  10  45       17.71       55.61     18.40 o
   2  10  45        0.23       43.65     56.16 o
   0  11  45        0.32       62.11     31.23 o
   1  11  45      111.77      142.52     23.68 o
   0  12  45        2.45       -5.81     33.80 o
   1  12  45       69.62      118.68     30.88 o
   1  13  45        5.65       71.38     49.17 o
   0  14  45       10.29       81.45     50.88 o
   0   0  46       13.46       34.34     35.06 o
   1   0  46       12.07       43.93     26.54 o
   2   0  46       15.47       73.28     32.19 o
   0   1  46        4.86       -7.46     32.09 o
   1   1  46      170.98      211.04     24.39 o
   2   1  46       66.87       99.14     23.42 o
   0   2  46        8.93       19.15     36.77 o
   1   2  46      131.41      150.06     20.86 o
   2   2  46      225.76      189.43     23.61 o
   0   3  46        0.64       37.13     39.01 o
   1   3  46        1.96       45.54     20.19 o
   2   3  46        4.35       35.10     22.99 o
   0   4  46        0.89       30.55     28.28 o
   1   4  46       19.13       19.64     20.42 o
   2   4  46       86.07      120.57     26.08 o
   0   5  46        1.88      -26.26     27.48 o
   1   5  46        4.11       15.80     17.80 o
   2   5  46        4.79       12.42     19.03 o
   0   6  46        5.27      -16.77     36.41 o
   1   6  46        5.12       45.67     16.58 o
   2   6  46        2.97       47.35     18.71 o
   0   7  46      176.80      149.79     40.50 o
   1   7  46       19.40       48.22     16.93 o
   2   7  46       35.97       15.17     41.78 o
   0   8  46       18.52       15.88     28.87 o
   1   8  46       14.96       54.85     17.71 o
   2   8  46       43.90        5.93     45.76 o
   0   9  46       10.43       72.82     53.44 o
   1   9  46       54.94       53.22     20.60 o
   2   9  46        6.13       96.39     34.89 o
   0  10  46       32.97       69.85     34.43 o
   1  10  46       59.27       45.93     22.34 o
   0  11  46       13.59       95.29     34.19 o
   1  11  46       22.92       60.66     27.71 o
   0  12  46        0.13      -35.78     53.67 o
   1  12  46        4.26       27.60     49.44 o
   1   0  47       35.80       31.92     34.83 o
   2   0  47      219.30      240.29     40.26 o
   0   1  47        1.54       40.63     36.86 o
   1   1  47       70.42      142.58     27.17 o
   2   1  47       60.75      114.51     21.49 o
   0   2  47        2.45       65.08     37.40 o
   1   2  47       13.70       54.85     19.01 o
   2   2  47       27.42       28.68     27.50 o
   0   3  47        5.07       39.19     36.86 o
   1   3  47       26.48       60.78     18.55 o
   2   3  47       15.92       59.37     20.03 o
   0   4  47        2.17       48.63     44.41 o
   1   4  47        9.79       33.86     20.19 o
   2   4  47       12.00       44.28     19.28 o
   0   5  47       29.51       38.18     32.81 o
   1   5  47        2.46       16.03     18.26 o
   2   5  47       28.35       24.53     22.66 o
   0   6  47        0.22       65.26     59.92 o
   1   6  47       14.73       62.95     31.92 o
   2   6  47       61.73       19.66     27.62 o
   0   7  47        8.47       14.05     50.03 o
   1   7  47       19.33       43.01     19.34 o
   2   7  47       27.76      -43.06     43.06 o
   0   8  47        3.95       16.71     31.51 o
   1   8  47        3.39       41.01     19.31 o
   0   9  47        5.07       -0.05     27.77 o
   1   9  47       49.63       58.26     20.85 o
   0  10  47        1.20       31.30     29.68 o
   1  10  47        8.24       20.31     30.07 o
   0  11  47        0.51      113.36     58.88 o
   1  11  47       26.31       86.92     37.49 o
   1   0  48       11.83      109.29     46.16 o
   2   0  48        5.24       74.44     54.12 o
   0   1  48        1.72       87.29     38.75 o
   1   1  48       40.58       93.34     28.70 o
   2   1  48       28.87      106.57     24.86 o
   0   2  48       11.73       93.13     40.99 o
   1   2  48        1.90       55.87     34.41 o
   2   2  48       59.28       79.94     21.45 o
   0   3  48        1.19       82.97     42.07 o
   1   3  48       60.29       82.89     26.08 o
   2   3  48       25.87       23.10     22.63 o
   0   4  48        1.17       75.69     40.72 o
   1   4  48        6.01       -0.78     21.61 o
   2   4  48        1.82       48.56     24.51 o
   0   5  48        5.79      103.83     34.13 o
   1   5  48        3.66       36.92     19.19 o
   2   5  48       22.54       -9.72     26.81 o
   0   6  48        0.98       -7.04     31.93 o
   1   6  48        4.00       36.26     25.09 o
   0   7  48       10.16       28.87     39.64 o
   1   7  48       13.47       80.78     23.60 o
   0   8  48       32.51      118.42     34.03 o
   1   8  48       39.99      100.14     21.63 o
   0   9  48        7.54       32.91     34.28 o
   1   9  48       16.19       38.68     31.39 o
   0  10  48        1.22       93.04     53.22 o
   1  10  48       53.83       94.45     36.73 o
   1   0  49       23.55      105.71     31.61 o
   2   0  49        0.64      108.23     49.53 o
   1   1  49      180.28      208.07     30.75 o
   2   1  49       39.28       90.53     42.25 o
   0   2  49       15.33       66.25     43.15 o
   1   2  49       58.81      116.57     22.78 o
   2   2  49       90.34       65.67     50.61 o
   0   3  49        7.01       88.01     47.55 o
   1   3  49       29.06       31.88     25.25 o
   2   3  49        1.41       55.80     34.65 o
   0   4  49       14.18       90.89     47.47 o
   1   4  49        8.03       25.31     59.45 o
   2   4  49       42.32        5.43     34.90 o
   0   5  49        4.56       89.45     46.21 o
   1   5  49       10.85       67.27     30.54 o
   0   6  49        1.04       28.78     48.77 o
   1   6  49        1.27       15.38     31.39 o
   0   7  49        7.71      -17.96     51.15 o
   1   7  49       14.48       70.74     37.71 o
   0   8  49       14.09      -37.76     66.79 o
   1   8  49       40.56       62.80     25.14 o
   0   9  49       54.20      147.25     56.46 o
   1   9  49        6.20       30.25     27.82 o
   1   0  50       29.17      138.26     43.69 o
   1   1  50       70.68       93.11     53.78 o
   1   2  50       40.54      182.86     66.12 o
   0   3  50       12.75       26.25     42.61 o
   1   3  50       34.78       57.33     44.23 o
   0   4  50        1.03       66.43     44.41 o
   1   4  50       12.89      -10.25     28.53 o
   0   5  50       27.30       73.36     44.23 o
   1   5  50        6.44       49.23     26.44 o
   0   6  50       10.10      -35.69     40.18 o
   1   6  50       27.15      147.28     40.05 o
   0   7  50        1.62       24.62     34.83 o
   1   7  50        0.61       75.72     30.01 o
   0   8  50       43.55      141.05     58.88 o
   1   0  51       10.26      100.59     43.24 o
   1   1  51       48.37      105.72     42.52 o
   1   2  51       19.73       77.85     44.32 o
   0   3  51        0.67       69.49     39.73 o
   1   3  51        9.39       25.53     39.10 o
   0   4  51       12.34      -32.00     39.37 o
   1   4  51        1.15       40.90     47.73 o
   0   5  51       17.92       55.20     46.21 o
   1   5  51        2.98       64.91     47.29 o
   0   6  51        4.70       78.75     51.33 o
   0   7  51        9.78       85.22     53.40 o
   1   0  52        6.23       90.62     48.54 o
   1   1  52        5.03       87.74     43.15 o
   0   4  52        1.64       39.91     42.79 o
 
